# Supplementary material for: Pan-genome analysis of the Enterobacter hormaechei complex highlights its genomic flexibility and pertinence as a multidrug resistant pathogen
Source: BMC Genomics. 2025 Apr 26;26:408. doi: 10.1186/s12864-025-11590-1 (PMC12034153; doi:10.1186/s12864-025-11590-1)
Supplement: Supplementary file 1 — Supplementary Material 1. [file 12864_2025_11590_MOESM1_ESM.xlsx]

## Sheet: Supplementary_Table_S1
Table S1: Genome and isolation metadata of the 3,387 E. hormaechei strains analysed in the study
Taxonomy metadata			Genome metadata							BUSCO genome completeness (%)					Strain metadata
Assigned species	Original Name (NCBI)	Strain	Assembly Accession	Biosample	Bioproject	Assembly Level	Contig count	Contig N50 value	Total assembly size	Completeness	Single copy	Duplicates	Fragmented	Missing	Country	Relevance	Host	Specific isolation source
E. hoffmannii	Enterobacter hormaechei	UBA1580	GCA_002322225.1	SAMN06454224	PRJNA348753	Scaffold	49	112806	4721115	99.1	98	1.1	0.2	0.7	USA	Environmental	Urban	Metal
E. hoffmannii	Enterobacter hormaechei	PECIMP	GCA_003186615.1	SAMN09269477	PRJNA473255	Scaffold	86	202961	5079758	99.1	98.9	0.2	0.2	0.7	Australia	Clinical	Homo sapiens	Clinical specimen
E. hoffmannii	Enterobacter hormaechei	WCHEH090009	GCA_003965385.1	SAMN09845187	PRJNA415108	Contig	106	164415	4939664	99.1	98.9	0.2	0.2	0.7	China	Clinical	Homo sapiens	Clinical specimen
E. hoffmannii	Enterobacter hormaechei	L51	GCA_009738085.1	SAMN10219678	PRJNA495112	Complete Genome	2		5362647	99.1	98.9	0.2	0.2	0.7	China	Clinical	Homo sapiens	Faeces
E. hoffmannii	Enterobacter hormaechei	BIOML-A4	GCA_009875475.1	SAMN11945356	PRJNA544527	Scaffold	447	164271	5416111	99.1	98.9	0.2	0.2	0.7	USA	Clinical	Homo sapiens	Clinical specimen
E. hoffmannii	Enterobacter hormaechei	BIOML-A2	GCA_009875515.1	SAMN11945354	PRJNA544527	Scaffold	306	211870	5264149	99.1	98.9	0.2	0.2	0.7	USA	Clinical	Homo sapiens	Faeces
E. hoffmannii	Enterobacter hormaechei	AS012373	GCA_010594535.1	SAMN12250692	PRJNA553678	Scaffold	2283	81967	5620605	99.1	98.9	0.2	0.2	0.7	USA	Clinical	Homo sapiens	Lung
E. hoffmannii	Enterobacter hormaechei	RHBSTW-00101	GCA_013708455.1	SAMN15148484	PRJNA605147	Scaffold	8	4765598	4988781	99.1	98.9	0.2	0.2	0.7	United Kingdom	Environmental	Water	Freshwater sample from downstream of wastewater treatment plant
E. hoffmannii	Enterobacter roggenkampii	RHBSTW-00685	GCA_013733565.1	SAMN15148683	PRJNA605147	Complete Genome	6		5230979	99.1	98.9	0.2	0.2	0.7	United Kingdom	Environmental	Water	Wastewater effluent sample
E. hoffmannii	Enterobacter cloacae	RHBSTW-00490	GCA_013736395.1	SAMN15148634	PRJNA605147	Complete Genome	6		5298566	99.1	98.9	0.2	0.2	0.7	United Kingdom	Environmental	Water	Freshwater sample from downstream of wastewater treatment plant
E. hoffmannii	Enterobacter hormaechei subsp. hoffmannii	AZ_797	GCA_015681375.1	SAMN07501547	PRJNA514245	Contig	265	40818	4883100	98.7	97.3	1.4	0.2	1.1	Phillipines	Clinical	Homo sapiens	Urine
E. hoffmannii	Enterobacter hormaechei subsp. hoffmannii	AZ_757	GCA_015681515.1	SAMN07501544	PRJNA514245	Contig	151	78471	5008938	99.1	98	1.1	0.2	0.7	Greece	Clinical	Homo sapiens	Sputum
E. hoffmannii	Enterobacter hormaechei subsp. hoffmannii	AZ_649	GCA_015681575.1	SAMN07501526	PRJNA514245	Contig	262	47107	5164313	98.8	97.7	1.1	0.2	1	Turkey	Clinical	Homo sapiens	Wound
E. hoffmannii	Enterobacter hormaechei subsp. hoffmannii	AZ_886	GCA_015681595.1	SAMN07501559	PRJNA514245	Contig	167	65607	5258243	99.3	97.3	2	0.2	0.5	Mexico	Clinical	Homo sapiens	bronchial brushing
E. hoffmannii	Enterobacter hormaechei	N17-01046	GCA_015682215.1	SAMN15315347	PRJNA514245	Contig	64	341703	5163276	99.1	98.4	0.7	0.2	0.7	Canada	Environmental	Urban	Drain
E. hoffmannii	Enterobacter hormaechei	2019GO-00042	GCA_015684675.1	SAMN14669232	PRJNA288601	Contig	71	4739272	5002433	99.1	97.3	1.8	0.2	0.7	USA	Clinical	Homo sapiens	Urine
E. hoffmannii	Enterobacter hormaechei	strain 92	GCA_015685085.1	SAMN05770874	PRJNA514245	Contig	124	113602	4987774	99.1	98.9	0.2	0.2	0.7	Singapore	Clinical	Homo sapiens	Clinical specimen
E. hoffmannii	Enterobacter hormaechei subsp. hoffmannii	AZ 164	GCA_015685345.1	SAMD00055748	PRJNA514245	Contig	99	168875	5105632	99	97	2	0.2	0.8	Greece	Clinical	Homo sapiens	Clinical specimen
E. hoffmannii	Enterobacter hormaechei subsp. hoffmannii	SMART399	GCA_015685485.1	SAMD00055766	PRJNA514245	Contig	225	81761	4968237	99.1	98.6	0.5	0.2	0.7	Taiwan	Clinical	Homo sapiens	Clinical specimen
E. hoffmannii	Enterobacter hormaechei subsp. hoffmannii	AZ_887	GCA_015959705.1	SAMN07501560	PRJNA514245	Contig	221	54044	5198860	98.8	97.7	1.1	0.2	1	Mexico	Clinical	Homo sapiens	bronchial brushing
E. hoffmannii	Enterobacter cloacae	Zam_UTH_44	GCA_016587215.1	SAMD00243986	PRJDB10450	Contig	8	2834431	4987476	99.1	98.9	0.2	0.2	0.7	Zambia	Clinical	Homo sapiens	Clinical specimen
E. hoffmannii	Enterobacter hormaechei	122B5	GCA_016632415.1	SAMN17137703	PRJNA687224	Scaffold	2033	48166	5878340	99.1	98.6	0.5	0.2	0.7	France	Clinical	Homo sapiens	Clinical specimen
E. hoffmannii	Enterobacter hormaechei	128F4	GCA_016632455.1	SAMN17137714	PRJNA687224	Scaffold	220	52434	5058973	98.8	98.6	0.2	0.2	1	France	Clinical	Homo sapiens	Clinical specimen
E. hoffmannii	Enterobacter hormaechei	122G8	GCA_016632465.1	SAMN17137706	PRJNA687224	Scaffold	324	61619	5100872	99.1	98.9	0.2	0.2	0.7	France	Clinical	Homo sapiens	Clinical specimen
E. hoffmannii	Enterobacter hormaechei	122B7	GCA_016632515.1	SAMN17137705	PRJNA687224	Scaffold	310	69388	5131062	98.6	98.4	0.2	0.5	0.9	France	Clinical	Homo sapiens	Clinical specimen
E. hoffmannii	Enterobacter hormaechei	122B6	GCA_016632525.1	SAMN17137704	PRJNA687224	Scaffold	351	50424	5094359	98.8	98.6	0.2	0.2	1	France	Clinical	Homo sapiens	Clinical specimen
E. hoffmannii	Enterobacter hormaechei	120J7	GCA_016632585.1	SAMN17137701	PRJNA687224	Scaffold	186	59906	4897280	98.6	98.4	0.2	0.5	0.9	USA	Clinical	Homo sapiens	Clinical specimen
E. hoffmannii	Enterobacter hormaechei	117H7	GCA_016632615.1	SAMN17137697	PRJNA687224	Scaffold	307	42830	5073926	98.8	98.6	0.2	0.5	0.7	France	Clinical	Homo sapiens	Clinical specimen
E. hoffmannii	Enterobacter hormaechei	150A1	GCA_016632685.1	SAMN17137972	PRJNA687224	Scaffold	141	85344	4928497	99.1	98.9	0.2	0.2	0.7	France	Clinical	Homo sapiens	Clinical specimen
E. hoffmannii	Enterobacter hormaechei	150G8	GCA_016632715.1	SAMN17137973	PRJNA687224	Scaffold	225	64072	4835034	98.8636	98.6364	0.227273	0.454545	0.681818	France	Clinical	Homo sapiens	Clinical specimen
E. hoffmannii	Enterobacter hormaechei	146J1	GCA_016632745.1	SAMN17137967	PRJNA687224	Scaffold	217	104614	5201227	98.8636	98.6364	0.227273	0.454545	0.681818	France	Clinical	Homo sapiens	Clinical specimen
E. hoffmannii	Enterobacter hormaechei	146J2	GCA_016632785.1	SAMN17137968	PRJNA687224	Scaffold	227	74759	5132823	99.1	98.9	0.2	0.2	0.7	France	Clinical	Homo sapiens	Clinical specimen
E. hoffmannii	Enterobacter hormaechei	153F10	GCA_016632815.1	SAMN17137976	PRJNA687224	Scaffold	191	101870	5151718	98.8	98.6	0.2	0.5	0.7	France	Clinical	Homo sapiens	Clinical specimen
E. hoffmannii	Enterobacter hormaechei	159A10	GCA_016632925.1	SAMN17137981	PRJNA687224	Scaffold	494	48852	5110573	99.0909	98.8636	0.227273	0.227273	0.681818	France	Clinical	Homo sapiens	Clinical specimen
E. hoffmannii	Enterobacter hormaechei	163D7	GCA_016632985.1	SAMN17137985	PRJNA687224	Scaffold	89	100465	4957814	97.5	97.3	0.2	1.4	1.1	France	Clinical	Homo sapiens	Clinical specimen
E. hoffmannii	Enterobacter hormaechei	157B10	GCA_016633145.1	SAMN17137980	PRJNA687224	Scaffold	251	69239	5082633	99.1	98.9	0.2	0.2	0.7	France	Clinical	Homo sapiens	Clinical specimen
E. hoffmannii	Enterobacter hormaechei	162B8	GCA_016633165.1	SAMN17137983	PRJNA687224	Scaffold	236	65163	5020332	99.0909	98.8636	0.227273	0.227273	0.681818	France	Clinical	Homo sapiens	Clinical specimen
E. hoffmannii	Enterobacter hormaechei	147I8	GCA_016633225.1	SAMN17137969	PRJNA687224	Scaffold	358	65152	5169292	98.8636	98.6364	0.227273	0.454545	0.681818	France	Clinical	Homo sapiens	Clinical specimen
E. hoffmannii	Enterobacter hormaechei	155G4	GCA_016633245.1	SAMN17137979	PRJNA687224	Scaffold	281	70262	5176444	99.1	98.9	0.2	0.2	0.7	France	Clinical	Homo sapiens	Clinical specimen
E. hoffmannii	Enterobacter hormaechei	146F7	GCA_016633265.1	SAMN17137965	PRJNA687224	Scaffold	438	46998	5208147	99.0909	98.8636	0.227273	0.227273	0.681818	France	Clinical	Homo sapiens	Clinical specimen
E. hoffmannii	Enterobacter hormaechei	146F8	GCA_016633275.1	SAMN17137966	PRJNA687224	Scaffold	217	60718	5111346	98.8	98.6	0.2	0.5	0.7	France	Clinical	Homo sapiens	Clinical specimen
E. hoffmannii	Enterobacter hormaechei	146A2	GCA_016633285.1	SAMN17137961	PRJNA687224	Scaffold	314	56335	5160444	98.8	98.6	0.2	0.2	1	France	Clinical	Homo sapiens	Clinical specimen
E. hoffmannii	Enterobacter hormaechei	146A3	GCA_016633365.1	SAMN17137962	PRJNA687224	Scaffold	276	97532	5111483	98.8636	98.6364	0.227273	0.227273	0.909091	France	Clinical	Homo sapiens	Clinical specimen
E. hoffmannii	Enterobacter hormaechei	134H6	GCA_016633385.1	SAMN17137944	PRJNA687224	Scaffold	137	66155	5112617	99.1	98.9	0.2	0.2	0.7	France	Clinical	Homo sapiens	Clinical specimen
E. hoffmannii	Enterobacter hormaechei	143F5	GCA_016633415.1	SAMN17137957	PRJNA687224	Scaffold	166	90626	5025665	98.4	98.2	0.2	0.7	0.9	France	Clinical	Homo sapiens	Clinical specimen
E. hoffmannii	Enterobacter hormaechei	134H5	GCA_016633445.1	SAMN17137943	PRJNA687224	Scaffold	219	67628	5112085	98.4091	98.1818	0.227273	0.909091	0.681818	France	Clinical	Homo sapiens	Clinical specimen
E. hoffmannii	Enterobacter hormaechei	142G6	GCA_016633665.1	SAMN17137954	PRJNA687224	Scaffold	294	70938	5151624	98.8636	98.6364	0.227273	0.227273	0.909091	France	Clinical	Homo sapiens	Clinical specimen
E. hoffmannii	Enterobacter hormaechei	104D3	GCA_016633685.1	SAMN17137687	PRJNA687224	Scaffold	311	100605	5117238	98.8636	98.6364	0.227273	0.454545	0.681818	France	Clinical	Homo sapiens	Clinical specimen
E. hoffmannii	Enterobacter hormaechei	97I5	GCA_016633725.1	SAMN17137682	PRJNA687224	Scaffold	233	72944	5220544	98.8636	98.6364	0.227273	0.227273	0.909091	France	Clinical	Homo sapiens	Clinical specimen
E. hoffmannii	Enterobacter hormaechei	99h9	GCA_016633805.1	SAMN17137685	PRJNA687224	Scaffold	168	77935	5166163	98.6	98.4	0.2	0.7	0.7	France	Clinical	Homo sapiens	Clinical specimen
E. hoffmannii	Enterobacter hormaechei	12600000	GCA_016633815.1	SAMN17137711	PRJNA687224	Scaffold	200	60508	4980174	99.1	98.9	0.2	0.2	0.7	France	Clinical	Homo sapiens	Clinical specimen
E. hoffmannii	Enterobacter hormaechei	125J1	GCA_016633835.1	SAMN17137709	PRJNA687224	Scaffold	324	56334	5039223	99.1	98.9	0.2	0.2	0.7	France	Clinical	Homo sapiens	Clinical specimen
E. hoffmannii	Enterobacter hormaechei	132F9	GCA_016633865.1	SAMN17137717	PRJNA687224	Scaffold	278	79417	5099208	99.1	98.9	0.2	0.2	0.7	France	Clinical	Homo sapiens	Clinical specimen
E. hoffmannii	Enterobacter hormaechei	133B10	GCA_016633885.1	SAMN17137719	PRJNA687224	Scaffold	363	39822	5231797	98.8636	97.7273	1.13636	0.454545	0.681818	France	Clinical	Homo sapiens	Clinical specimen
E. hoffmannii	Enterobacter hormaechei	133A6	GCA_016633905.1	SAMN17137718	PRJNA687224	Scaffold	228	46870	5230157	98.4	97.3	1.1	0.7	0.9	France	Clinical	Homo sapiens	Clinical specimen
E. hoffmannii	Enterobacter hormaechei	130J7	GCA_016633915.1	SAMN17137715	PRJNA687224	Scaffold	283	44098	5225591	98.8	97.7	1.1	0.5	0.7	France	Clinical	Homo sapiens	Clinical specimen
E. hoffmannii	Enterobacter hormaechei	126000000	GCA_016634045.1	SAMN17137712	PRJNA687224	Scaffold	312	68761	5131561	99.0909	98.8636	0.227273	0.227273	0.681818	France	Clinical	Homo sapiens	Clinical specimen
E. hoffmannii	Enterobacter hormaechei	106A4	GCA_016634085.1	SAMN17137688	PRJNA687224	Scaffold	297	59257	4923572	99.0909	98.8636	0.227273	0.227273	0.681818	France	Clinical	Homo sapiens	Clinical specimen
E. hoffmannii	Enterobacter hormaechei	112F4	GCA_016634125.1	SAMN17137694	PRJNA687224	Scaffold	183	69488	5080144	99.1	98.9	0.2	0.2	0.7	France	Clinical	Homo sapiens	Clinical specimen
E. hoffmannii	Enterobacter hormaechei	89I2	GCA_016634155.1	SAMN17137677	PRJNA687224	Scaffold	352	65037	5066973	98.8636	98.6364	0.227273	0.454545	0.681818	France	Clinical	Homo sapiens	Clinical specimen
E. hoffmannii	Enterobacter hormaechei	81G6	GCA_016634225.1	SAMN17137674	PRJNA687224	Scaffold	205	84264	5105262	99.1	98.9	0.2	0.2	0.7	France	Clinical	Homo sapiens	Clinical specimen
E. hoffmannii	Enterobacter hormaechei	78F10	GCA_016634335.1	SAMN17137672	PRJNA687224	Scaffold	184	87286	5078413	99.0909	98.6364	0.454545	0.227273	0.681818	France	Clinical	Homo sapiens	Clinical specimen
E. hoffmannii	Enterobacter hormaechei	microbial-1	GCA_016985635.1	SAMN17980699	PRJNA288601	Contig	175	103725	5403900	99.1	98.2	0.9	0.2	0.7	USA	Clinical	Homo sapiens	Endocervical
E. hoffmannii	Enterobacter hormaechei	BWHNC28	GCA_017328185.1	SAMN03657252	PRJNA278886	Contig	80	200960	4951189	99.1	98.6	0.5	0.2	0.7	USA	Clinical	Homo sapiens	Sputum
E. hoffmannii	Enterobacter hormaechei	189	GCA_017328285.1	SAMN04571745	PRJNA278886	Contig	94	154416	5058927	99.1	98.4	0.7	0.2	0.7	USA	Clinical	Homo sapiens	Blood
E. hoffmannii	Enterobacter hormaechei	102	GCA_017328425.1	SAMN04096280	PRJNA278886	Contig	143	116976	5301276	99.1	98	1.1	0.2	0.7	USA	Clinical	Homo sapiens	Sputum
E. hoffmannii	Enterobacter hormaechei	BWHC11	GCA_017328465.1	SAMN03657233	PRJNA278886	Contig	83	183530	5250594	99.1	98.6	0.5	0.2	0.7	USA	Clinical	Homo sapiens	Esophageal rupture
E. hoffmannii	Enterobacter hormaechei	462	GCA_017328585.1	SAMN07410713	PRJNA278886	Contig	101	183527	5267591	99.1	98.2	0.9	0.2	0.7	USA	Clinical	Homo sapiens	Rectal
E. hoffmannii	Enterobacter hormaechei	BWHC12	GCA_017345955.1	SAMN03657234	PRJNA278886	Contig	94	120388	5227931	98.8	98.6	0.2	0.5	0.7	USA	Clinical	Homo sapiens	Sputum
E. hoffmannii	Enterobacter hormaechei	BWHC16	GCA_017956395.1	SAMN03657238	PRJNA278886	Contig	77	171398	5003453	99.1	98.4	0.7	0.2	0.7	USA	Clinical	Homo sapiens	Urine
E. hoffmannii	Enterobacter hormaechei subsp. hoffmannii	ECC47	GCA_018085525.1	SAMEA104305970	PRJNA514245	Contig	125	143448	5234275	99.1	98.4	0.7	0.2	0.7	France	Clinical	Homo sapiens	Clinical specimen
E. hoffmannii	Enterobacter hormaechei subsp. hoffmannii	ECC308	GCA_018085625.1	SAMEA104283458	PRJNA514245	Contig	295	33078	5119994	98.2	96.8	1.4	0.5	1.3	France	Clinical	Homo sapiens	Clinical specimen
E. hoffmannii	Enterobacter hormaechei	CVM 45609	GCA_018454825.1	SAMN14410550	PRJNA561052	Contig	124	547034	4841877	99.1	98.4	0.7	0.2	0.7	USA	Environmental	-	-
E. hoffmannii	Enterobacter hormaechei	CVM 45608	GCA_018454865.1	SAMN14410549	PRJNA561052	Contig	157	161230	5047409	99.1	96.4	2.7	0.2	0.7	USA	Environmental	-	-
E. hoffmannii	Enterobacter hormaechei	CVM 45680	GCA_018455205.1	SAMN14410621	PRJNA561052	Contig	121	339692	4962220	99.1	96.1	3	0.2	0.7	USA	Environmental	-	-
E. hoffmannii	Enterobacter hormaechei	CVM 45508	GCA_018455305.1	SAMN12619311	PRJNA561052	Contig	71	309135	4892115	99	97	2	0.2	0.8	USA	Environmental	-	-
E. hoffmannii	Enterobacter hormaechei subsp. hoffmannii	120115	GCA_018596495.1	SAMN19314271	PRJNA415108	Contig	47	251717	4715620	99.0909	98.8636	0.227273	0.227273	0.681818	China	Clinical	Homo sapiens	Ascitic fluid
E. hoffmannii	Enterobacter hormaechei subsp. hoffmannii	90086	GCA_018596555.1	SAMN19314273	PRJNA415108	Contig	84	147037	4965487	99.0909	98.8636	0.227273	0.227273	0.681818	China	Clinical	Homo sapiens	Pus
E. hoffmannii	Enterobacter hormaechei subsp. hoffmannii	120059	GCA_018596645.1	SAMN19316166	PRJNA415108	Contig	126	171143	5140334	99.1	98.9	0.2	0.2	0.7	China	Clinical	Homo sapiens	Blood
E. hoffmannii	Enterobacter hormaechei subsp. hoffmannii	120060	GCA_018596665.1	SAMN19316167	PRJNA415108	Contig	119	163673	5136289	99.1	98.9	0.2	0.2	0.7	China	Clinical	Homo sapiens	Blood
E. hoffmannii	Enterobacter hormaechei subsp. hoffmannii	120074	GCA_018596685.1	SAMN19316176	PRJNA415108	Contig	124	163673	5131585	99.1	98.9	0.2	0.2	0.7	China	Clinical	Homo sapiens	Blood
E. hoffmannii	Enterobacter hormaechei subsp. hoffmannii	120073	GCA_018596745.1	SAMN19316175	PRJNA415108	Contig	68	284853	5055558	99.1	98.9	0.2	0.2	0.7	China	Clinical	Homo sapiens	Blood
E. hoffmannii	Enterobacter hormaechei subsp. hoffmannii	120056	GCA_018596765.1	SAMN19316163	PRJNA415108	Contig	124	153167	5105767	99.1	98.9	0.2	0.2	0.7	China	Clinical	Homo sapiens	Blood
E. hoffmannii	Enterobacter hormaechei subsp. hoffmannii	120066	GCA_018596785.1	SAMN19316171	PRJNA415108	Contig	125	181318	5139588	99.1	98.9	0.2	0.2	0.7	China	Clinical	Homo sapiens	Blood
E. hoffmannii	Enterobacter hormaechei subsp. hoffmannii	120064	GCA_018596845.1	SAMN19316170	PRJNA415108	Contig	123	173040	5140143	99.1	98.9	0.2	0.2	0.7	China	Clinical	Homo sapiens	Blood
E. hoffmannii	Enterobacter hormaechei subsp. hoffmannii	120058	GCA_018596885.1	SAMN19316165	PRJNA415108	Contig	101	163673	5052949	99.1	98.9	0.2	0.2	0.7	China	Clinical	Homo sapiens	Blood
E. hoffmannii	Enterobacter hormaechei subsp. hoffmannii	120057	GCA_018596945.1	SAMN19316164	PRJNA415108	Contig	123	163673	5137954	99.1	98.9	0.2	0.2	0.7	China	Clinical	Homo sapiens	Blood
E. hoffmannii	Enterobacter hormaechei subsp. hoffmannii	120114	GCA_018597125.1	SAMN19316190	PRJNA415108	Contig	42	475931	4713198	99.0909	98.8636	0.227273	0.227273	0.681818	China	Clinical	Homo sapiens	Blood
E. hoffmannii	Enterobacter hormaechei subsp. hoffmannii	120133	GCA_018597275.1	SAMN19314272	PRJNA415108	Contig	83	176965	5076722	99.0909	98.8636	0.227273	0.227273	0.681818	China	Clinical	Homo sapiens	Ascitic fluid
E. hoffmannii	Enterobacter hormaechei subsp. hoffmannii	120143	GCA_018597325.1	SAMN19314274	PRJNA415108	Contig	82	251718	4894570	99.0909	98.8636	0.227273	0.227273	0.681818	China	Clinical	Homo sapiens	Sputum
E. hoffmannii	Enterobacter hormaechei subsp. hoffmannii	120150	GCA_018597405.1	SAMN19314270	PRJNA415108	Contig	45	284346	4715319	99.0909	98.8636	0.227273	0.227273	0.681818	China	Clinical	Homo sapiens	Bile
E. hoffmannii	Enterobacter hormaechei subsp. hoffmannii	120149	GCA_018597425.1	SAMN19316193	PRJNA415108	Contig	107	147037	5142241	99.0909	98.8636	0.227273	0.227273	0.681818	China	Clinical	Homo sapiens	Blood
E. hoffmannii	Enterobacter hormaechei subsp. hoffmannii	120068	GCA_018597555.1	SAMN19316173	PRJNA415108	Contig	125	163673	5105463	99.1	98.9	0.2	0.2	0.7	China	Clinical	Homo sapiens	Blood
E. hoffmannii	Enterobacter hormaechei subsp. hoffmannii	120052	GCA_018597775.1	SAMN19316159	PRJNA415108	Contig	131	152670	5140810	99.1	98.9	0.2	0.2	0.7	China	Clinical	Homo sapiens	Blood
E. hoffmannii	Enterobacter hormaechei subsp. hoffmannii	120053	GCA_018597795.1	SAMN19316160	PRJNA415108	Contig	101	163673	5058871	99.1	98.9	0.2	0.2	0.7	China	Clinical	Homo sapiens	Blood
E. hoffmannii	Enterobacter hormaechei subsp. hoffmannii	120051	GCA_018597845.1	SAMN19316158	PRJNA415108	Contig	129	163673	5139249	99.1	98.9	0.2	0.2	0.7	China	Clinical	Homo sapiens	Blood
E. hoffmannii	Enterobacter hormaechei subsp. hoffmannii	120028	GCA_018597995.1	SAMN19316150	PRJNA415108	Contig	55	298199	5013106	99.0909	98.8636	0.227273	0.227273	0.681818	China	Clinical	Homo sapiens	Blood
E. hoffmannii	Enterobacter hormaechei subsp. hoffmannii	120029	GCA_018598005.1	SAMN19316151	PRJNA415108	Contig	86	253736	5053217	99.0909	98.8636	0.227273	0.227273	0.681818	China	Clinical	Homo sapiens	Blood
E. hoffmannii	Enterobacter hormaechei subsp. hoffmannii	120011	GCA_018598125.1	SAMN19316141	PRJNA415108	Contig	73	325084	4854672	99.0909	98.8636	0.227273	0.227273	0.681818	China	Clinical	Homo sapiens	Blood
E. hoffmannii	Enterobacter hormaechei subsp. hoffmannii	90309	GCA_018599085.1	SAMN19316136	PRJNA415108	Contig	125	163673	5140834	99.1	98.9	0.2	0.2	0.7	China	Clinical	Homo sapiens	Blood
E. hoffmannii	Enterobacter hormaechei subsp. hoffmannii	90308	GCA_018599105.1	SAMN19316135	PRJNA415108	Contig	128	153167	5140346	99.1	98.9	0.2	0.2	0.7	China	Clinical	Homo sapiens	Blood
E. hoffmannii	Enterobacter hormaechei subsp. hoffmannii	90307	GCA_018599145.1	SAMN19316134	PRJNA415108	Contig	123	163673	5138240	99.3	99.1	0.2	0.2	0.5	China	Clinical	Homo sapiens	Blood
E. hoffmannii	Enterobacter hormaechei subsp. hoffmannii	C37	GCA_019448495.1	SAMN20475175	PRJNA750626	Scaffold	71	274109	4933497	99.1	98.6	0.5	0.2	0.7	China	Clinical	Homo sapiens	Sputum
E. hoffmannii	Enterobacter cloacae	TUM16657	GCA_020889445.1	SAMD00412796	PRJDB12305	Scaffold	160	82233	5100710	98.8	98.6	0.2	0.2	1	Japan	Clinical	Homo sapiens	Clinical specimen
E. hoffmannii	Enterobacter cloacae	TUM16654	GCA_020889505.1	SAMD00412793	PRJDB12305	Scaffold	167	85763	5118130	98.8	98.6	0.2	0.5	0.7	Japan	Clinical	Homo sapiens	Clinical specimen
E. hoffmannii	Enterobacter hormaechei	IW424	GCA_021034805.1	SAMEA8581468	PRJNA514245	Contig	124	145385	4821096	99.1	98.6	0.5	0.2	0.7	Pakistan	Clinical	Homo sapiens	Clinical specimen
E. hoffmannii	Enterobacter hormaechei	PS289	GCA_021035385.1	SAMEA8581627	PRJNA514245	Contig	151	104078	4922849	98.9	98.2	0.7	0.2	0.9	Pakistan	Clinical	Homo sapiens	Clinical specimen
E. hoffmannii	Enterobacter hormaechei	PP83	GCA_021038445.1	SAMEA8581604	PRJNA514245	Contig	84	106139	4704431	99.1	96.6	2.5	0.2	0.7	Pakistan	Clinical	Homo sapiens	Clinical specimen
E. hoffmannii	Enterobacter hormaechei	IS1065	GCA_021094865.1	SAMEA8581338	PRJNA514245	Contig	92	199579	4906380	99.1	97.7	1.4	0.2	0.7	Pakistan	Clinical	Homo sapiens	Clinical specimen
E. hoffmannii	Enterobacter hormaechei	IS112	GCA_021094925.1	SAMEA8581343	PRJNA514245	Contig	129	110780	4977166	99.1	98.6	0.5	0.2	0.7	Pakistan	Clinical	Homo sapiens	Clinical specimen
E. hoffmannii	Enterobacter hormaechei	IS1119	GCA_021094985.1	SAMEA8581342	PRJNA514245	Contig	107	112798	4973748	99.1	98	1.1	0.2	0.7	Pakistan	Clinical	Homo sapiens	Clinical specimen
E. hoffmannii	Enterobacter hormaechei	IS1141	GCA_021095025.1	SAMEA8581348	PRJNA514245	Contig	96	154761	4978583	99.1	98.6	0.5	0.2	0.7	Pakistan	Clinical	Homo sapiens	Clinical specimen
E. hoffmannii	Enterobacter hormaechei	IS1124	GCA_021095045.1	SAMEA8581345	PRJNA514245	Contig	109	163428	5020406	99.1	97.7	1.4	0.2	0.7	Pakistan	Clinical	Homo sapiens	Clinical specimen
E. hoffmannii	Enterobacter hormaechei	IS268	GCA_021095195.1	SAMEA8581376	PRJNA514245	Contig	102	155431	4958246	99.1	98.6	0.5	0.2	0.7	Pakistan	Clinical	Homo sapiens	Clinical specimen
E. hoffmannii	Enterobacter hormaechei	IS1237	GCA_021095225.1	SAMEA8581356	PRJNA514245	Contig	229	109969	5051410	99.1	98.9	0.2	0.2	0.7	Pakistan	Clinical	Homo sapiens	Clinical specimen
E. hoffmannii	Enterobacter hormaechei	IS316	GCA_021095325.1	SAMEA8581386	PRJNA514245	Contig	51	202247	4828996	99.1	96.6	2.5	0.2	0.7	Pakistan	Clinical	Homo sapiens	Clinical specimen
E. hoffmannii	Enterobacter hormaechei	IS475	GCA_021095855.1	SAMEA8581408	PRJNA514245	Contig	77	111651	4644736	99.1	98.9	0.2	0.2	0.7	Pakistan	Clinical	Homo sapiens	Clinical specimen
E. hoffmannii	Enterobacter hormaechei	IS577-1	GCA_021095985.1	SAMEA8581415	PRJNA514245	Contig	53	169088	4646080	99.1	98.6	0.5	0.2	0.7	Pakistan	Clinical	Homo sapiens	Clinical specimen
E. hoffmannii	Enterobacter hormaechei	IW457	GCA_021096565.1	SAMEA8581478	PRJNA514245	Contig	130	93467	4996189	99.1	98.9	0.2	0.2	0.7	Pakistan	Clinical	Homo sapiens	Clinical specimen
E. hoffmannii	Enterobacter hormaechei subsp. hoffmannii	98Q067	GCA_021175745.1	SAMEA8800820	PRJNA514245	Contig	142	84568	5414328	99.1	93.9	5.2	0.2	0.7	Nepal	Clinical	Homo sapiens	Blood
E. hoffmannii	Enterobacter hormaechei subsp. hoffmannii	98Q069	GCA_021175845.1	SAMEA8800822	PRJNA514245	Contig	129	114893	5158726	99.1	96.4	2.7	0.2	0.7	Nepal	Clinical	Homo sapiens	Blood
E. hoffmannii	Enterobacter hormaechei subsp. hoffmannii	98Q068	GCA_021176105.1	SAMEA8800821	PRJNA514245	Contig	201	88489	5350977	99.1	95.7	3.4	0.2	0.7	Nepal	Clinical	Homo sapiens	Blood
E. hoffmannii	Enterobacter hormaechei	S18091903479	GCA_021284785.1	SAMN24183509	PRJNA790035	Contig	68	486145	4733756	99.0909	98.8636	0.227273	0.227273	0.681818	China	Clinical	Homo sapiens	Faeces
E. hoffmannii	Enterobacter hormaechei	S18121501421	GCA_021284805.1	SAMN24183527	PRJNA790035	Contig	65	226223	4804836	99.0909	98.8636	0.227273	0.227273	0.681818	China	Clinical	Homo sapiens	Faeces
E. hoffmannii	Enterobacter hormaechei	SKLX51572	GCA_021285345.1	SAMN24183538	PRJNA790035	Contig	44	230731	4876296	99.0909	98.8636	0.227273	0.227273	0.681818	China	Clinical	Homo sapiens	Blood
E. hoffmannii	Enterobacter hormaechei	SKLX58941	GCA_021285385.1	SAMN24183555	PRJNA790035	Contig	88	127414	5104465	99.0909	98.8636	0.227273	0.227273	0.681818	China	Clinical	Homo sapiens	Blood
E. hoffmannii	Enterobacter hormaechei	S84-1	GCA_021285545.1	SAMN24193205	PRJNA790035	Contig	331	442536	4736618	99.3182	95.9091	3.40909	0.227273	0.454545	Sudan	Animal	Fennec fox (Vulpes zerda)	-
E. hoffmannii	Enterobacter hormaechei	S84-2	GCA_021285565.1	SAMN24193206	PRJNA790035	Contig	588	299238	4848556	99.0909	91.8182	7.27273	0.227273	0.681818	Sudan	Animal	Fennec fox (Vulpes zerda)	-
E. hoffmannii	Enterobacter hormaechei	SKLX55465	GCA_021285585.1	SAMN24183549	PRJNA790035	Contig	31	325162	4731946	99.0909	98.8636	0.227273	0.227273	0.681818	China	Clinical	Homo sapiens	Blood
E. hoffmannii	Enterobacter hormaechei	S83-1	GCA_021285605.1	SAMN24193204	PRJNA790035	Contig	339	285137	4751167	99.3182	92.7273	6.59091	0.227273	0.454545	Sudan	Animal	Fennec fox (Vulpes zerda)	-
E. hoffmannii	Enterobacter hormaechei	S10090304-3	GCA_021285835.1	SAMN24183488	PRJNA790035	Contig	95	354692	5095639	99.0909	98.8636	0.227273	0.227273	0.681818	China	Clinical	Homo sapiens	Faeces
E. hoffmannii	Enterobacter hormaechei	S10090603-2	GCA_021285865.1	SAMN24183489	PRJNA790035	Contig	84	221262	5088430	99.0909	98.8636	0.227273	0.227273	0.681818	China	Clinical	Homo sapiens	Faeces
E. hoffmannii	Enterobacter hormaechei	SKLX51118hy	GCA_021285885.1	SAMN24203864	PRJNA790035	Contig	4	4720905	5074625	99.1	98.9	0.2	0.2	0.7	China	Clinical	Homo sapiens	Blood
E. hoffmannii	Enterobacter hormaechei	S10090304-2	GCA_021285965.1	SAMN24183494	PRJNA790035	Contig	97	354792	5096020	99.0909	98.8636	0.227273	0.227273	0.681818	China	Clinical	Homo sapiens	Faeces
E. hoffmannii	Enterobacter hormaechei	S18083100065-1	GCA_021286145.1	SAMN24183500	PRJNA790035	Contig	67	306237	4959547	99.0909	98.8636	0.227273	0.227273	0.681818	China	Clinical	Homo sapiens	Faeces
E. hoffmannii	Enterobacter hormaechei	S10080404-6	GCA_021286195.1	SAMN24183492	PRJNA790035	Contig	131	201079	5074856	99.0909	98.8636	0.227273	0.227273	0.681818	China	Clinical	Homo sapiens	Faeces
E. hoffmannii	Enterobacter hormaechei	S81-3	GCA_021286225.1	SAMN24193201	PRJNA790035	Contig	175	442536	4674792	99.0909	96.8182	2.27273	0.227273	0.681818	Sudan	Animal	Fennec fox (Vulpes zerda)	-
E. hoffmannii	Enterobacter hormaechei	S86-3	GCA_021286245.1	SAMN24193208	PRJNA790035	Contig	376	299366	4765340	99.3182	93.6364	5.68182	0.227273	0.454545	Sudan	Animal	Fennec fox (Vulpes zerda)	-
E. hoffmannii	Enterobacter hormaechei	S85-1	GCA_021286255.1	SAMN24193207	PRJNA790035	Contig	120	442536	4659711	99.0909	98.4091	0.681818	0.227273	0.681818	Sudan	Animal	Fennec fox (Vulpes zerda)	-
E. hoffmannii	Enterobacter hormaechei	S88-1	GCA_021286285.1	SAMN24193209	PRJNA790035	Contig	133	361679	4658160	99.0909	98.6364	0.454545	0.227273	0.681818	Sudan	Animal	Fennec fox (Vulpes zerda)	-
E. hoffmannii	Enterobacter hormaechei	S10090304-1	GCA_021286345.1	SAMN24183493	PRJNA790035	Contig	117	201220	5089215	98.8636	98.6364	0.227273	0.227273	0.909091	China	Clinical	Homo sapiens	Faeces
E. hoffmannii	Enterobacter hormaechei	S81-1	GCA_021286385.1	SAMN24193200	PRJNA790035	Contig	175	299366	4673709	99.0909	97.5	1.59091	0.227273	0.681818	Sudan	Animal	Fennec fox (Vulpes zerda)	-
E. hoffmannii	Enterobacter hormaechei	SKLX51118	GCA_021286405.1	SAMN24183537	PRJNA790035	Contig	82	124251	5013523	99.0909	98.8636	0.227273	0.227273	0.681818	China	Clinical	Homo sapiens	Blood
E. hoffmannii	Enterobacter hormaechei	SKLX59877	GCA_021286445.1	SAMN24183558	PRJNA790035	Contig	59	274423	4819420	99.0909	98.8636	0.227273	0.227273	0.681818	China	Clinical	Homo sapiens	Blood
E. hoffmannii	Enterobacter hormaechei	SKLX61328	GCA_021286525.1	SAMN24183560	PRJNA790035	Contig	39	386172	4713910	99.0909	98.8636	0.227273	0.227273	0.681818	China	Clinical	Homo sapiens	Blood
E. hoffmannii	Enterobacter hormaechei	S01-1	GCA_021287265.1	SAMN24193141	PRJNA790035	Contig	89	283564	4649480	99.0909	98.6364	0.454545	0.227273	0.681818	Sudan	Animal	Fennec fox (Vulpes zerda)	-
E. hoffmannii	Enterobacter hormaechei	TJcow32-2	GCA_021287315.1	SAMN24193139	PRJNA790035	Contig	37	280738	4693836	99.0909	98.8636	0.227273	0.227273	0.681818	Australia	Animal	Cattle (Bos taurus)	-
E. hoffmannii	Enterobacter hormaechei	TJcow32-1	GCA_021287365.1	SAMN24193138	PRJNA790035	Contig	37	280738	4694004	99.0909	98.8636	0.227273	0.227273	0.681818	Australia	Animal	Cattle (Bos taurus)	-
E. hoffmannii	Enterobacter hormaechei	S01-2	GCA_021287385.1	SAMN24193142	PRJNA790035	Contig	72	283564	4634113	99.0909	98.8636	0.227273	0.227273	0.681818	Sudan	Animal	Fennec fox (Vulpes zerda)	-
E. hoffmannii	Enterobacter hormaechei	S77-1	GCA_021287445.1	SAMN24193193	PRJNA790035	Contig	278	442536	4722753	99.3182	93.1818	6.13636	0	0.681818	Sudan	Animal	Fennec fox (Vulpes zerda)	-
E. hoffmannii	Enterobacter hormaechei	S71-3	GCA_021287465.1	SAMN24193184	PRJNA790035	Contig	276	285137	4714932	99.0909	93.6364	5.45455	0.227273	0.681818	Sudan	Animal	Fennec fox (Vulpes zerda)	-
E. hoffmannii	Enterobacter hormaechei	S76-2	GCA_021287485.1	SAMN24193192	PRJNA790035	Contig	512	290535	4829398	99.3182	87.7273	11.5909	0.227273	0.454545	Sudan	Animal	Fennec fox (Vulpes zerda)	-
E. hoffmannii	Enterobacter hormaechei	S65-2	GCA_021287505.1	SAMN24193174	PRJNA790035	Contig	117	442536	4652332	99.0909	98.4091	0.681818	0.227273	0.681818	Sudan	Animal	Fennec fox (Vulpes zerda)	-
E. hoffmannii	Enterobacter hormaechei	S55-2	GCA_021287525.1	SAMN24193158	PRJNA790035	Contig	76	283564	4639376	99.0909	98.6364	0.454545	0.227273	0.681818	Sudan	Animal	Fennec fox (Vulpes zerda)	-
E. hoffmannii	Enterobacter hormaechei	S75-3	GCA_021287545.1	SAMN24193190	PRJNA790035	Contig	344	285137	4750549	99.5455	91.1364	8.40909	0	0.454545	Sudan	Animal	Fennec fox (Vulpes zerda)	-
E. hoffmannii	Enterobacter hormaechei	S76-1	GCA_021287565.1	SAMN24193191	PRJNA790035	Contig	448	285486	4804581	99.3182	87.7273	11.5909	0.227273	0.454545	Sudan	Animal	Fennec fox (Vulpes zerda)	-
E. hoffmannii	Enterobacter hormaechei	S57-1	GCA_021287585.1	SAMN24193160	PRJNA790035	Contig	255	284539	4713510	99.3182	94.7727	4.54545	0.227273	0.454545	Sudan	Animal	Fennec fox (Vulpes zerda)	-
E. hoffmannii	Enterobacter hormaechei	S65-1	GCA_021287605.1	SAMN24193173	PRJNA790035	Contig	73	442536	4637167	99.0909	98.4091	0.681818	0.227273	0.681818	Sudan	Animal	Fennec fox (Vulpes zerda)	-
E. hoffmannii	Enterobacter hormaechei	S70-1	GCA_021287615.1	SAMN24193182	PRJNA790035	Contig	146	299366	4667492	99.0909	96.5909	2.5	0.227273	0.681818	Sudan	Animal	Fennec fox (Vulpes zerda)	-
E. hoffmannii	Enterobacter hormaechei	S75-1	GCA_021287625.1	SAMN24193189	PRJNA790035	Contig	377	299366	4763076	99.0909	93.1818	5.90909	0.227273	0.681818	Sudan	Animal	Fennec fox (Vulpes zerda)	-
E. hoffmannii	Enterobacter hormaechei	S63-1	GCA_021287665.1	SAMN24193169	PRJNA790035	Contig	59	299366	4633359	99.0909	98.8636	0.227273	0.227273	0.681818	Sudan	Animal	Fennec fox (Vulpes zerda)	-
E. hoffmannii	Enterobacter hormaechei	S71-1	GCA_021287685.1	SAMN24193183	PRJNA790035	Contig	139	299366	4665654	99.0909	97.0455	2.04545	0.227273	0.681818	Sudan	Animal	Fennec fox (Vulpes zerda)	-
E. hoffmannii	Enterobacter hormaechei	S68-1	GCA_021287705.1	SAMN24193179	PRJNA790035	Contig	241	299366	4698733	99.0909	95.6818	3.40909	0.227273	0.681818	Sudan	Animal	Fennec fox (Vulpes zerda)	-
E. hoffmannii	Enterobacter hormaechei	S63-4	GCA_021287725.1	SAMN24193170	PRJNA790035	Contig	111	442677	4652267	99.0909	98.4091	0.681818	0.227273	0.681818	Sudan	Animal	Fennec fox (Vulpes zerda)	-
E. hoffmannii	Enterobacter hormaechei	S64-3	GCA_021287745.1	SAMN24193172	PRJNA790035	Contig	105	284819	4648529	99.0909	97.2727	1.81818	0.227273	0.681818	Sudan	Animal	Fennec fox (Vulpes zerda)	-
E. hoffmannii	Enterobacter hormaechei	S69-1	GCA_021287755.1	SAMN24193181	PRJNA790035	Contig	320	285137	4741794	99.3182	93.1818	6.13636	0.227273	0.454545	Sudan	Animal	Fennec fox (Vulpes zerda)	-
E. hoffmannii	Enterobacter hormaechei	S68-3	GCA_021287785.1	SAMN24193180	PRJNA790035	Contig	328	442536	4738744	99.0909	95.4545	3.63636	0.454545	0.454545	Sudan	Animal	Fennec fox (Vulpes zerda)	-
E. hoffmannii	Enterobacter hormaechei	S67-1	GCA_021287805.1	SAMN24193177	PRJNA790035	Contig	450	491528	4815856	99.7727	87.0455	12.7273	0	0.227273	Sudan	Animal	Fennec fox (Vulpes zerda)	-
E. hoffmannii	Enterobacter hormaechei	S64-1	GCA_021287815.1	SAMN24193171	PRJNA790035	Contig	144	442536	4664858	99.0909	97.0455	2.04545	0.227273	0.681818	Sudan	Animal	Fennec fox (Vulpes zerda)	-
E. hoffmannii	Enterobacter hormaechei	S66-3	GCA_021287865.1	SAMN24193176	PRJNA790035	Contig	986	284539	5057661	99.3182	82.7273	16.5909	0.227273	0.454545	Sudan	Animal	Fennec fox (Vulpes zerda)	-
E. hoffmannii	Enterobacter hormaechei	S67-2	GCA_021287885.1	SAMN24193178	PRJNA790035	Contig	175	290534	4674213	99.0909	97.5	1.59091	0.227273	0.681818	Sudan	Animal	Fennec fox (Vulpes zerda)	-
E. hoffmannii	Enterobacter hormaechei	S43-1	GCA_021287905.1	SAMN24193147	PRJNA790035	Contig	215	283564	4688292	99.0909	96.5909	2.5	0.227273	0.681818	Sudan	Animal	Fennec fox (Vulpes zerda)	-
E. hoffmannii	Enterobacter hormaechei	S66-2	GCA_021287925.1	SAMN24193175	PRJNA790035	Contig	871	284819	4989901	99.3182	85.9091	13.4091	0.227273	0.454545	Sudan	Animal	Fennec fox (Vulpes zerda)	-
E. hoffmannii	Enterobacter hormaechei	S57-3	GCA_021287945.1	SAMN24193161	PRJNA790035	Contig	204	283564	4685666	99.0909	96.3636	2.72727	0.227273	0.681818	Sudan	Animal	Fennec fox (Vulpes zerda)	-
E. hoffmannii	Enterobacter hormaechei	S62-2	GCA_021287955.1	SAMN24193168	PRJNA790035	Contig	85	299238	4641269	99.0909	98.8636	0.227273	0.227273	0.681818	Sudan	Animal	Fennec fox (Vulpes zerda)	-
E. hoffmannii	Enterobacter hormaechei	S62-1	GCA_021288005.1	SAMN24193167	PRJNA790035	Contig	244	485302	4701147	99.1	98.2	0.9	0.2	0.7	Sudan	Animal	Fennec fox (Vulpes zerda)	-
E. hoffmannii	Enterobacter hormaechei	S59-1	GCA_021288025.1	SAMN24193164	PRJNA790035	Contig	93	299366	4643475	99.0909	98.1818	0.909091	0.227273	0.681818	Sudan	Animal	Fennec fox (Vulpes zerda)	-
E. hoffmannii	Enterobacter hormaechei	S61-1	GCA_021288065.1	SAMN24193165	PRJNA790035	Contig	320	283564	4737758	99.3182	93.4091	5.90909	0.227273	0.454545	Sudan	Animal	Fennec fox (Vulpes zerda)	-
E. hoffmannii	Enterobacter hormaechei	S58-2	GCA_021288105.1	SAMN24193163	PRJNA790035	Contig	59	442536	4633154	99.0909	98.8636	0.227273	0.227273	0.681818	Sudan	Animal	Fennec fox (Vulpes zerda)	-
E. hoffmannii	Enterobacter hormaechei	S61-2	GCA_021288135.1	SAMN24193166	PRJNA790035	Contig	239	285137	4701110	99.3182	96.5909	2.72727	0.227273	0.454545	Sudan	Animal	Fennec fox (Vulpes zerda)	-
E. hoffmannii	Enterobacter hormaechei	S52-1	GCA_021288165.1	SAMN24193156	PRJNA790035	Contig	107	485302	4652270	99.3182	98.8636	0.454545	0.227273	0.454545	Sudan	Animal	Fennec fox (Vulpes zerda)	-
E. hoffmannii	Enterobacter hormaechei	S58-1	GCA_021288185.1	SAMN24193162	PRJNA790035	Contig	130	285137	4660693	99.0909	97.7273	1.36364	0.227273	0.681818	Sudan	Animal	Fennec fox (Vulpes zerda)	-
E. hoffmannii	Enterobacter hormaechei	S51-3	GCA_021288205.1	SAMN24193155	PRJNA790035	Contig	50	491528	4632017	99.0909	98.8636	0.227273	0.227273	0.681818	Sudan	Animal	Fennec fox (Vulpes zerda)	-
E. hoffmannii	Enterobacter hormaechei	S53-1	GCA_021288245.1	SAMN24193157	PRJNA790035	Contig	377	299366	4774853	99.0909	91.5909	7.5	0.227273	0.681818	Sudan	Animal	Fennec fox (Vulpes zerda)	-
E. hoffmannii	Enterobacter hormaechei	S49-1	GCA_021288255.1	SAMN24193153	PRJNA790035	Contig	190	491528	4681291	99.0909	95.9091	3.18182	0.227273	0.681818	Sudan	Animal	Fennec fox (Vulpes zerda)	-
E. hoffmannii	Enterobacter hormaechei	S50-1	GCA_021288265.1	SAMN24193154	PRJNA790035	Contig	55	285431	4631855	99.0909	98.8636	0.227273	0.227273	0.681818	Sudan	Animal	Fennec fox (Vulpes zerda)	-
E. hoffmannii	Enterobacter hormaechei	S48-4	GCA_021288305.1	SAMN24193152	PRJNA790035	Contig	341	299366	4732525	99.0909	98.6364	0.454545	0.227273	0.681818	Sudan	Animal	Fennec fox (Vulpes zerda)	-
E. hoffmannii	Enterobacter hormaechei	S48-1	GCA_021288335.1	SAMN24193151	PRJNA790035	Contig	57	442350	4633217	99.0909	98.8636	0.227273	0.227273	0.681818	Sudan	Animal	Fennec fox (Vulpes zerda)	-
E. hoffmannii	Enterobacter hormaechei	S46-1	GCA_021288355.1	SAMN24193150	PRJNA790035	Contig	123	299366	4653489	99.0909	97.5	1.59091	0.227273	0.681818	Sudan	Animal	Fennec fox (Vulpes zerda)	-
E. hoffmannii	Enterobacter hormaechei	S45-3	GCA_021288445.1	SAMN24193149	PRJNA790035	Contig	643	485349	4887711	99.3182	85.6818	13.6364	0.227273	0.454545	Sudan	Animal	Fennec fox (Vulpes zerda)	-
E. hoffmannii	Enterobacter hormaechei	S44-3	GCA_021288485.1	SAMN24193148	PRJNA790035	Contig	121	284539	4651262	99.0909	98.6364	0.454545	0.227273	0.681818	Sudan	Animal	Fennec fox (Vulpes zerda)	-
E. hoffmannii	Enterobacter hormaechei	S82-3	GCA_021288505.1	SAMN24193203	PRJNA790035	Contig	407	299366	4776218	99.3182	93.6364	5.68182	0.227273	0.454545	Sudan	Animal	Fennec fox (Vulpes zerda)	-
E. hoffmannii	Enterobacter hormaechei	S74-2	GCA_021288515.1	SAMN24193188	PRJNA790035	Contig	419	281916	4788911	99.0909	93.6364	5.45455	0.227273	0.681818	Sudan	Animal	Fennec fox (Vulpes zerda)	-
E. hoffmannii	Enterobacter hormaechei	S82-2	GCA_021288525.1	SAMN24193202	PRJNA790035	Contig	321	485302	4738090	99.5455	95.2273	4.31818	0	0.454545	Sudan	Animal	Fennec fox (Vulpes zerda)	-
E. hoffmannii	Enterobacter hormaechei	S72-1	GCA_021288565.1	SAMN24193185	PRJNA790035	Contig	64	284539	4635119	99.0909	98.8636	0.227273	0.227273	0.681818	Sudan	Animal	Fennec fox (Vulpes zerda)	-
E. hoffmannii	Enterobacter hormaechei	S80-1	GCA_021288605.1	SAMN24193198	PRJNA790035	Contig	462	442536	4806152	99.3182	90	9.31818	0.227273	0.454545	Sudan	Animal	Fennec fox (Vulpes zerda)	-
E. hoffmannii	Enterobacter hormaechei	S56-1	GCA_021288625.1	SAMN24193159	PRJNA790035	Contig	464	285417	4797237	99.7727	93.6364	6.13636	0	0.227273	Sudan	Animal	Fennec fox (Vulpes zerda)	-
E. hoffmannii	Enterobacter hormaechei	S80-3	GCA_021288645.1	SAMN24193199	PRJNA790035	Contig	347	284539	4747584	99.5455	96.3636	3.18182	0.227273	0.227273	Sudan	Animal	Fennec fox (Vulpes zerda)	-
E. hoffmannii	Enterobacter hormaechei	S79-1	GCA_021288665.1	SAMN24193196	PRJNA790035	Contig	86	283564	4647708	99.0909	98.8636	0.227273	0.227273	0.681818	Sudan	Animal	Fennec fox (Vulpes zerda)	-
E. hoffmannii	Enterobacter hormaechei	S74-1	GCA_021288685.1	SAMN24193187	PRJNA790035	Contig	781	285418	4977434	99.3182	83.6364	15.6818	0.227273	0.454545	Sudan	Animal	Fennec fox (Vulpes zerda)	-
E. hoffmannii	Enterobacter hormaechei	S72-2	GCA_021288705.1	SAMN24193186	PRJNA790035	Contig	336	285137	4750012	99.3182	92.5	6.81818	0.227273	0.454545	Sudan	Animal	Fennec fox (Vulpes zerda)	-
E. hoffmannii	Enterobacter hormaechei	S79-2	GCA_021288715.1	SAMN24193197	PRJNA790035	Contig	394	285137	4772098	99.3182	90.9091	8.40909	0.227273	0.454545	Sudan	Animal	Fennec fox (Vulpes zerda)	-
E. hoffmannii	Enterobacter hormaechei	S78-2	GCA_021288745.1	SAMN24193195	PRJNA790035	Contig	654	442677	4882600	100	92.9545	7.04545	0	0	Sudan	Animal	Fennec fox (Vulpes zerda)	-
E. hoffmannii	Enterobacter hormaechei	S78-1	GCA_021288765.1	SAMN24193194	PRJNA790035	Contig	548	442536	4865539	99.3182	85	14.3182	0.227273	0.454545	Sudan	Animal	Fennec fox (Vulpes zerda)	-
E. hoffmannii	Enterobacter hormaechei	2021HL-00988	GCA_022445485.1	SAMN26367211	PRJNA288601	Contig	136	204575	5613223	99.1	93.9	5.2	0.2	0.7	USA	Clinical	Homo sapiens	Urine
E. hoffmannii	Enterobacter hormaechei	2021HL-00983	GCA_022445585.1	SAMN26367206	PRJNA288601	Contig	150	98972	5486972	98.8	96.1	2.7	0.2	1	USA	Clinical	Homo sapiens	Tissue
E. hoffmannii	Enterobacter hormaechei	2021HL-00984	GCA_022445605.1	SAMN26367207	PRJNA288601	Contig	168	107249	5283296	98.9	98	0.9	0.2	0.9	USA	Environmental	Urban	Drain
E. hoffmannii	Enterobacter hormaechei	C210064	GCA_023749105.1	SAMN28189680	PRJNA837096	Contig	55	185149	4691347	99.0909	98.8636	0.227273	0.227273	0.681818	China	Clinical	Homo sapiens	Clinical specimen
E. hoffmannii	Enterobacter hormaechei	C210051	GCA_023749345.1	SAMN28189674	PRJNA837096	Scaffold	112	160905	5115977	99.0909	98.8636	0.227273	0.227273	0.681818	China	Clinical	Homo sapiens	Clinical specimen
E. hoffmannii	Enterobacter hormaechei	C210259	GCA_023750985.1	SAMN28189584	PRJNA837096	Contig	48	291393	4655156	99.0909	98.8636	0.227273	0.227273	0.681818	China	Clinical	Homo sapiens	Clinical specimen
E. hoffmannii	Enterobacter hormaechei	C210261	GCA_023751075.1	SAMN28189586	PRJNA837096	Scaffold	42	289133	4624638	99.0909	98.8636	0.227273	0.227273	0.681818	China	Clinical	Homo sapiens	Clinical specimen
E. hoffmannii	Enterobacter hormaechei	C210245	GCA_023751225.1	SAMN28189572	PRJNA837096	Scaffold	63	274704	4793868	99.0909	98.8636	0.227273	0.227273	0.681818	China	Clinical	Homo sapiens	Clinical specimen
E. hoffmannii	Enterobacter hormaechei	C210249	GCA_023751245.1	SAMN28189575	PRJNA837096	Scaffold	54	206483	4710193	99.0909	98.8636	0.227273	0.227273	0.681818	China	Clinical	Homo sapiens	Clinical specimen
E. hoffmannii	Enterobacter hormaechei	C210241	GCA_023751285.1	SAMN28189568	PRJNA837096	Scaffold	81	146715	4760736	99.0909	98.8636	0.227273	0.227273	0.681818	China	Clinical	Homo sapiens	Clinical specimen
E. hoffmannii	Enterobacter hormaechei	C210248	GCA_023751365.1	SAMN28189574	PRJNA837096	Scaffold	62	225087	4619683	99.0909	98.8636	0.227273	0.227273	0.681818	China	Clinical	Homo sapiens	Clinical specimen
E. hoffmannii	Enterobacter hormaechei	C210238	GCA_023751405.1	SAMN28189565	PRJNA837096	Contig	78	132273	4704942	99.0909	98.8636	0.227273	0.227273	0.681818	China	Clinical	Homo sapiens	Clinical specimen
E. hoffmannii	Enterobacter hormaechei	C210180	GCA_023752505.1	SAMN28189509	PRJNA837096	Scaffold	75	207779	5081599	99.0909	98.8636	0.227273	0.227273	0.681818	China	Clinical	Homo sapiens	Clinical specimen
E. hoffmannii	Enterobacter hormaechei	C210171	GCA_023752675.1	SAMN28189500	PRJNA837096	Contig	41	206483	4629636	99.0909	98.8636	0.227273	0.227273	0.681818	China	Clinical	Homo sapiens	Clinical specimen
E. hoffmannii	Enterobacter hormaechei	C210167	GCA_023752775.1	SAMN28189496	PRJNA837096	Scaffold	78	251680	5045185	99.0909	98.8636	0.227273	0.227273	0.681818	China	Clinical	Homo sapiens	Clinical specimen
E. hoffmannii	Enterobacter hormaechei	C210158	GCA_023752975.1	SAMN28189487	PRJNA837096	Scaffold	69	274644	5083048	99.0909	98.8636	0.227273	0.227273	0.681818	China	Clinical	Homo sapiens	Clinical specimen
E. hoffmannii	Enterobacter hormaechei	C210246	GCA_023753185.1	SAMN28189474	PRJNA837096	Scaffold	57	207317	4706454	99.0909	98.8636	0.227273	0.227273	0.681818	China	Clinical	Homo sapiens	Clinical specimen
E. hoffmannii	Enterobacter hormaechei	C210157	GCA_023753345.1	SAMN28189468	PRJNA837096	Scaffold	69	212536	5081735	99.0909	98.8636	0.227273	0.227273	0.681818	China	Clinical	Homo sapiens	Clinical specimen
E. hoffmannii	Enterobacter hormaechei	C210026	GCA_023753715.1	SAMN28189449	PRJNA837096	Scaffold	47	286185	5068372	99.0909	98.6364	0.454545	0.227273	0.681818	China	Clinical	Homo sapiens	Clinical specimen
E. hoffmannii	Enterobacter hormaechei	F214_scaffolds	GCA_023754165.1	SAMN28189429	PRJNA837096	Scaffold	123	133016	5011493	99.0909	98.8636	0.227273	0.227273	0.681818	China	Clinical	Homo sapiens	-
E. hoffmannii	Enterobacter hormaechei	C210113	GCA_023754885.1	SAMN28189390	PRJNA837096	Scaffold	106	136828	4945394	99.0909	98.8636	0.227273	0.227273	0.681818	China	Clinical	Homo sapiens	Clinical specimen
E. hoffmannii	Enterobacter hormaechei	C210085	GCA_023755365.1	SAMN28189366	PRJNA837096	Scaffold	121	140417	5093815	99.0909	98.6364	0.454545	0.227273	0.681818	China	Clinical	Homo sapiens	Clinical specimen
E. hoffmannii	Enterobacter hormaechei	C210082	GCA_023755445.1	SAMN28189363	PRJNA837096	Scaffold	111	147001	4946667	99.0909	98.8636	0.227273	0.227273	0.681818	China	Clinical	Homo sapiens	Clinical specimen
E. hoffmannii	Enterobacter sp.	MGH 8	GCF_000474805.1	SAMN02138548	PRJNA201923	Contig	4	4692186	4985100	98.8636	98.6364	0.227273	0.454545	0.681818	-	Clinical	Homo sapiens	Urine
E. hoffmannii	Enterobacter hormaechei subsp. hoffmannii	UCICRE 9	GCF_000492495.1	SAMN02138614	PRJNA201992	Scaffold	13	655465	4650382	99.0909	98.8636	0.227273	0.227273	0.681818	-	Clinical	Homo sapiens	Clinical specimen
E. hoffmannii	Enterobacter hormaechei subsp. hoffmannii	UCICRE 3	GCF_000492615.1	SAMN02138608	PRJNA201986	Scaffold	14	1402030	4973589	99.3182	99.0909	0.227273	0.227273	0.454545	-	Clinical	Homo sapiens	Clinical specimen
E. hoffmannii	Enterobacter sp.	MGH 26	GCF_000492975.1	SAMN02138566	PRJNA201941	Scaffold	11	749881	4745120	99.0909	98.8636	0.227273	0.227273	0.681818	-	Clinical	Homo sapiens	Urine
E. hoffmannii	Enterobacter hormaechei subsp. hoffmannii	UCI 50	GCF_000534035.1	SAMN02356630	PRJNA219302	Scaffold	12	590610	4859223	99.0909	98.8636	0.227273	0.227273	0.681818	USA	Clinical	Homo sapiens	Aspirate, JP drain
E. hoffmannii	Enterobacter sp.	BWH 39	GCF_000534475.1	SAMN02138601	PRJNA201976	Scaffold	30	354622	4996323	99.0909	98.8636	0.227273	0.227273	0.681818	-	Clinical	Homo sapiens	Urine
E. hoffmannii	Enterobacter sp.	MGH 12	GCF_000534595.1	SAMN02138552	PRJNA201927	Scaffold	23	555791	4984045	99.0909	98.8636	0.227273	0.227273	0.681818	-	Clinical	Homo sapiens	Urine
E. hoffmannii	Enterobacter sp.	MGH 11	GCF_000534615.1	SAMN02138551	PRJNA201926	Scaffold	24	706342	4993115	99.0909	98.8636	0.227273	0.227273	0.681818	-	Clinical	Homo sapiens	Urine
E. hoffmannii	Enterobacter sp.	MGH 9	GCF_000534655.1	SAMN02138549	PRJNA201924	Scaffold	23	456302	4926819	99.0909	98.8636	0.227273	0.227273	0.681818	-	Clinical	Homo sapiens	Urine
E. hoffmannii	Enterobacter sp.	MGH 5	GCF_000534715.1	SAMN02138545	PRJNA201920	Scaffold	21	547145	5009464	99.0909	98.8636	0.227273	0.227273	0.681818	-	Clinical	Homo sapiens	Urine
E. hoffmannii	Enterobacter sp.	MGH 4	GCF_000534735.1	SAMN02138544	PRJNA201919	Scaffold	20	355319	4755601	99.0909	98.8636	0.227273	0.227273	0.681818	-	Clinical	Homo sapiens	Urine
E. hoffmannii	Enterobacter sp.	MGH 2	GCF_000534775.1	SAMN02138542	PRJNA201917	Scaffold	27	420181	5271932	99.0909	98.6364	0.454545	0.227273	0.681818	-	Clinical	Homo sapiens	Wound
E. hoffmannii	Enterobacter sp.	BWH 27	GCF_000633795.1	SAMN02138592	PRJNA201967	Scaffold	10	3071316	5252173	99.0909	98.8636	0.227273	0.227273	0.681818	-	Clinical	Homo sapiens	Sputum
E. hoffmannii	Enterobacter hormaechei subsp. hoffmannii	CHS 78	GCF_000694955.1	SAMN02581380	PRJNA234247	Scaffold	39	258712	4852316	99.0909	98.8636	0.227273	0.227273	0.681818	USA	Clinical	Homo sapiens	Fluid
E. hoffmannii	Enterobacter hormaechei subsp. hoffmannii	ECNIH3	GCF_000750225.1	SAMN02713683	PRJNA202894	Complete Genome	5		5061388	99.0909	98.8636	0.227273	0.227273	0.681818	USA	Clinical	Homo sapiens	Tracheal aspirate
E. hoffmannii	Enterobacter hormaechei subsp. hoffmannii	ECR091	GCF_000750275.1	SAMN02713646	PRJNA202892	Complete Genome	4		4959888	99.0909	98.8636	0.227273	0.227273	0.681818	USA	Clinical	Homo sapiens	Urine
E. hoffmannii	Enterobacter cloacae	ECNIH5	GCF_000784905.1	SAMN02821151	PRJNA251385	Complete Genome	5		4927441	99.0909	98.8636	0.227273	0.227273	0.681818	USA	Environmental	Urban	Sink drain
E. hoffmannii	Enterobacter hormaechei subsp. hoffmannii	35014	GCF_000956925.1	SAMN03283618	PRJNA259658	Contig	65	162317	4873185	99.0909	98.8636	0.227273	0.227273	0.681818	USA	Clinical	Homo sapiens	Clinical specimen
E. hoffmannii	Enterobacter hormaechei subsp. hoffmannii	35683	GCF_000957105.1	SAMN03283686	PRJNA259658	Contig	69	160850	4990389	99.0909	98.8636	0.227273	0.227273	0.681818	USA	Clinical	Homo sapiens	Clinical specimen
E. hoffmannii	Enterobacter hormaechei subsp. hoffmannii	35025	GCF_000957885.1	SAMN03283634	PRJNA259658	Contig	68	138404	4875815	99.0909	98.8636	0.227273	0.227273	0.681818	USA	Clinical	Homo sapiens	Clinical specimen
E. hoffmannii	Enterobacter hormaechei subsp. hoffmannii	35030	GCF_000957925.1	SAMN03283636	PRJNA259658	Contig	70	138395	4874082	99.0909	98.8636	0.227273	0.227273	0.681818	USA	Clinical	Homo sapiens	Clinical specimen
E. hoffmannii	Enterobacter hormaechei subsp. hoffmannii	35032	GCF_000957945.1	SAMN03283635	PRJNA259658	Contig	73	129275	4916384	99.0909	98.8636	0.227273	0.227273	0.681818	USA	Clinical	Homo sapiens	Clinical specimen
E. hoffmannii	Enterobacter hormaechei subsp. hoffmannii	36796	GCF_000958405.1	SAMN03283643	PRJNA259658	Contig	58	130304	4514087	99.0909	98.8636	0.227273	0.227273	0.681818	Palestine	Clinical	Homo sapiens	Clinical specimen
E. hoffmannii	Enterobacter hormaechei	MNCRE55	GCF_000958805.1	SAMN03333177	PRJNA272863	Scaffold	146	80732	4964465	99.0909	98.6364	0.454545	0.227273	0.681818	USA	Clinical	Homo sapiens	Urine
E. hoffmannii	Enterobacter hormaechei subsp. hoffmannii	MRSN 11248	GCF_000981975.1	SAMN03486506	PRJNA223618	Contig	56	283468	5108163	99.0909	98.8636	0.227273	0.227273	0.681818	USA	Clinical	Homo sapiens	Wound
E. hoffmannii	Enterobacter hormaechei subsp. hoffmannii	GN02768	GCF_001022855.1	SAMN03732726	PRJNA259658	Contig	103	137255	4892437	99.0909	98.8636	0.227273	0.227273	0.681818	USA	Clinical	Homo sapiens	Bodily fluid
E. hoffmannii	Enterobacter hormaechei subsp. hoffmannii	GN02358	GCF_001023425.1	SAMN03732699	PRJNA259658	Contig	296	178420	4963613	99.0909	98.6364	0.454545	0.227273	0.681818	USA	Clinical	Homo sapiens	Bodily fluid
E. hoffmannii	Enterobacter sp.	MGH85	GCF_001037655.1	SAMN03280181	PRJNA271899	Scaffold	15	678944	4917507	99.0909	98.8636	0.227273	0.227273	0.681818	-	Clinical	Homo sapiens	Clinical specimen
E. hoffmannii	Enterobacter sp.	MGH127	GCF_001037735.1	SAMN03280185	PRJNA271899	Scaffold	25	874355	4977886	99.0909	98.8636	0.227273	0.227273	0.681818	-	Clinical	Homo sapiens	Clinical specimen
E. hoffmannii	Enterobacter hormaechei subsp. hoffmannii	261_ECLO	GCF_001056175.1	SAMN03197454	PRJNA267549	Scaffold	212	40016	4450004	98.4091	98.1818	0.227273	0.909091	0.681818	USA	Clinical	Homo sapiens	Clinical specimen
E. hoffmannii	Enterobacter hormaechei subsp. hoffmannii	ST145:950180354	GCF_001316815.2	SAMN04011424	PRJNA287968	Contig	143	164124	4989203	99.0909	98.6364	0.454545	0.227273	0.681818	South Africa	Clinical	Homo sapiens	Clinical specimen
E. hoffmannii	Enterobacter hormaechei subsp. hoffmannii	SMART_28	GCF_001471875.1	SAMN04252886	PRJNA259658	Contig	114	156285	5278089	99.0909	98.8636	0.227273	0.227273	0.681818	Turkey	Clinical	Homo sapiens	Clinical specimen
E. hoffmannii	Enterobacter hormaechei subsp. hoffmannii	SMART_266	GCF_001471955.1	SAMN04252889	PRJNA259658	Contig	75	330767	5115410	99.0909	98.8636	0.227273	0.227273	0.681818	Spain	Clinical	Homo sapiens	Clinical specimen
E. hoffmannii	Enterobacter hormaechei subsp. hoffmannii	SMART_271	GCF_001472005.1	SAMN04252893	PRJNA259658	Contig	63	341894	5045839	99.0909	98.8636	0.227273	0.227273	0.681818	Taiwan	Clinical	Homo sapiens	Clinical specimen
E. hoffmannii	Enterobacter hormaechei subsp. hoffmannii	SMART_309	GCF_001472085.1	SAMN04252898	PRJNA259658	Contig	58	359849	4830638	99.0909	98.8636	0.227273	0.227273	0.681818	Italy	Clinical	Homo sapiens	Clinical specimen
E. hoffmannii	Enterobacter hormaechei subsp. hoffmannii	SMART_575	GCF_001472515.1	SAMN04252917	PRJNA259658	Contig	83	217741	4950914	99.0909	98.8636	0.227273	0.227273	0.681818	Serbia	Clinical	Homo sapiens	Clinical specimen
E. hoffmannii	Enterobacter hormaechei subsp. hoffmannii	SMART_1105	GCF_001475475.1	SAMN04252953	PRJNA259658	Contig	39	343562	5016640	99.0909	98.8636	0.227273	0.227273	0.681818	Greece	Clinical	Homo sapiens	Clinical specimen
E. hoffmannii	Enterobacter hormaechei subsp. hoffmannii	SMART_1259	GCF_001525445.1	SAMN04431014	PRJNA259658	Contig	74	284720	5076846	99.0909	98.8636	0.227273	0.227273	0.681818	Taiwan	Clinical	Homo sapiens	Urine
E. hoffmannii	Enterobacter hormaechei subsp. hoffmannii	SMART_272	GCF_001526005.1	SAMN04252894	PRJNA259658	Contig	67	298011	5002226	99.0909	98.8636	0.227273	0.227273	0.681818	Taiwan	Clinical	Homo sapiens	Clinical specimen
E. hoffmannii	Enterobacter hormaechei subsp. hoffmannii	DSM 14563	GCF_001729745.1	SAMN05581748	PRJNA259658	Complete Genome	2		4678566	99.0909	98.8636	0.227273	0.227273	0.681818	Germany	Clinical	Homo sapiens	Respiratory sample
E. hoffmannii	Enterobacter cloacae complex sp.	AR_0050	GCF_002201815.1	SAMN04014891	PRJNA292904	Complete Genome	4		4989546	99.0909	98.8636	0.227273	0.227273	0.681818	-	Clinical	Homo sapiens	Clinical specimen
E. hoffmannii	Enterobacter hormaechei subsp. hoffmannii	2845	GCF_002204935.1	SAMN06704511	PRJNA382335	Contig	128	76458	4701394	99.0909	98.8636	0.227273	0.227273	0.681818	Nigeria	Clinical	Homo sapiens	Urine
E. hoffmannii	Enterobacter hormaechei subsp. hoffmannii	10_14_15	GCF_002204945.1	SAMN06704512	PRJNA382335	Contig	187	59231	4722136	99.0909	98.8636	0.227273	0.227273	0.681818	Nigeria	Clinical	Homo sapiens	Peritoneal fluid
E. hoffmannii	Enterobacter hormaechei subsp. hoffmannii	2840_1	GCF_002204955.1	SAMN06703828	PRJNA382335	Contig	110	109611	4698288	99.0909	98.8636	0.227273	0.227273	0.681818	Nigeria	Clinical	Homo sapiens	Urine
E. hoffmannii	Enterobacter hormaechei subsp. hoffmannii	Q9	GCF_002204965.1	SAMN06703827	PRJNA382335	Contig	148	71755	4691860	99.0909	98.8636	0.227273	0.227273	0.681818	Nigeria	Clinical	Homo sapiens	Clinical specimen
E. hoffmannii	Enterobacter hormaechei	E987	GCF_002264065.1	SAMN07359424	PRJNA393804	Contig	90	144072	5170714	99.0909	98.8636	0.227273	0.227273	0.681818	China	Clinical	Homo sapiens	Blood
E. hoffmannii	Enterobacter hormaechei	TUM10660	GCF_002333465.1	SAMD00089454	PRJDB6127	Scaffold	281	44477	4981034	98.8636	98.6364	0.227273	0.454545	0.681818	Japan	Clinical	Homo sapiens	Clinical specimen
E. hoffmannii	Enterobacter hormaechei	TUM10661	GCF_002333485.1	SAMD00089455	PRJDB6127	Scaffold	391	28793	4973463	98.8636	98.6364	0.227273	0.454545	0.681818	Japan	Clinical	Homo sapiens	Clinical specimen
E. hoffmannii	Enterobacter hormaechei	TUM10662	GCF_002333505.1	SAMD00089456	PRJDB6127	Scaffold	153	85823	4912573	99.0909	98.8636	0.227273	0.227273	0.681818	Japan	Clinical	Homo sapiens	Clinical specimen
E. hoffmannii	Enterobacter hormaechei	TUM10663	GCF_002333525.1	SAMD00089457	PRJDB6127	Scaffold	290	38035	4911789	98.4091	98.1818	0.227273	0.681818	0.909091	Japan	Clinical	Homo sapiens	Clinical specimen
E. hoffmannii	Enterobacter hormaechei	TUM10664	GCF_002333545.1	SAMD00089458	PRJDB6127	Scaffold	237	48098	5037302	99.0909	98.6364	0.454545	0.227273	0.681818	Japan	Clinical	Homo sapiens	Clinical specimen
E. hoffmannii	Enterobacter hormaechei	TUM10665	GCF_002333565.1	SAMD00089459	PRJDB6127	Scaffold	245	54213	4919108	99.0909	98.8636	0.227273	0.227273	0.681818	Japan	Clinical	Homo sapiens	Clinical specimen
E. hoffmannii	Enterobacter hormaechei	TUM10666	GCF_002333585.1	SAMD00089460	PRJDB6127	Scaffold	199	61093	4996315	99.0909	98.8636	0.227273	0.227273	0.681818	Japan	Clinical	Homo sapiens	Clinical specimen
E. hoffmannii	Enterobacter hormaechei	TUM10667	GCF_002333605.1	SAMD00089461	PRJDB6127	Scaffold	366	38776	5105317	98.8636	98.6364	0.227273	0.454545	0.681818	Japan	Clinical	Homo sapiens	Clinical specimen
E. hoffmannii	Enterobacter hormaechei	TUM10669	GCF_002333645.1	SAMD00089463	PRJDB6127	Scaffold	232	45266	4862750	99.0909	98.8636	0.227273	0.227273	0.681818	Japan	Clinical	Homo sapiens	Clinical specimen
E. hoffmannii	Enterobacter hormaechei	TUM10670	GCF_002333665.1	SAMD00089464	PRJDB6127	Scaffold	104	124600	4924989	98.8636	98.6364	0.227273	0.454545	0.681818	Japan	Clinical	Homo sapiens	Clinical specimen
E. hoffmannii	Enterobacter hormaechei	TUM10671	GCF_002333685.1	SAMD00089465	PRJDB6127	Scaffold	184	67049	5014519	99.0909	98.8636	0.227273	0.227273	0.681818	Japan	Clinical	Homo sapiens	Clinical specimen
E. hoffmannii	Enterobacter hormaechei	TUM10672	GCF_002333705.1	SAMD00089466	PRJDB6127	Scaffold	163	106014	5071130	99.0909	98.8636	0.227273	0.227273	0.681818	Japan	Clinical	Homo sapiens	Clinical specimen
E. hoffmannii	Enterobacter hormaechei	TUM10673	GCF_002333725.1	SAMD00089467	PRJDB6127	Scaffold	126	114443	4984362	98.8636	98.6364	0.227273	0.454545	0.681818	Japan	Clinical	Homo sapiens	Clinical specimen
E. hoffmannii	Enterobacter hormaechei	TUM10674	GCF_002333745.1	SAMD00089468	PRJDB6127	Scaffold	148	109509	5069736	99.0909	98.8636	0.227273	0.227273	0.681818	Japan	Clinical	Homo sapiens	Clinical specimen
E. hoffmannii	Enterobacter hormaechei	TUM10675	GCF_002333765.1	SAMD00089469	PRJDB6127	Scaffold	186	107060	5046137	98.8636	98.6364	0.227273	0.681818	0.454545	Japan	Clinical	Homo sapiens	Clinical specimen
E. hoffmannii	Enterobacter hormaechei	TUM10676	GCF_002333785.1	SAMD00089470	PRJDB6127	Scaffold	168	79095	4981423	98.8636	98.6364	0.227273	0.454545	0.681818	Japan	Clinical	Homo sapiens	Clinical specimen
E. hoffmannii	Enterobacter hormaechei	TUM10677	GCF_002333805.1	SAMD00089471	PRJDB6127	Scaffold	178	70344	5073519	99.0909	98.8636	0.227273	0.227273	0.681818	Japan	Clinical	Homo sapiens	Clinical specimen
E. hoffmannii	Enterobacter hormaechei	TUM10678	GCF_002333825.1	SAMD00089472	PRJDB6127	Scaffold	136	90604	4908519	99.0909	98.8636	0.227273	0.227273	0.681818	Japan	Clinical	Homo sapiens	Clinical specimen
E. hoffmannii	Enterobacter hormaechei	TUM10679	GCF_002333845.1	SAMD00089473	PRJDB6127	Scaffold	164	82506	4908158	99.0909	98.8636	0.227273	0.227273	0.681818	Japan	Clinical	Homo sapiens	Clinical specimen
E. hoffmannii	Enterobacter hormaechei	TUM10680	GCF_002333865.1	SAMD00089474	PRJDB6127	Scaffold	142	93841	4949953	99.0909	98.8636	0.227273	0.227273	0.681818	Japan	Clinical	Homo sapiens	Clinical specimen
E. hoffmannii	Enterobacter hormaechei	TUM10683	GCF_002333905.1	SAMD00089476	PRJDB6127	Scaffold	262	54963	5034072	99.0909	98.8636	0.227273	0.227273	0.681818	Japan	Clinical	Homo sapiens	Clinical specimen
E. hoffmannii	Enterobacter hormaechei	TUM10684	GCF_002333925.1	SAMD00089477	PRJDB6127	Scaffold	216	60990	4929047	99.0909	98.8636	0.227273	0.227273	0.681818	Japan	Clinical	Homo sapiens	Clinical specimen
E. hoffmannii	Enterobacter hormaechei	TUM10685	GCF_002333945.1	SAMD00089478	PRJDB6127	Scaffold	156	106014	4920073	99.0909	98.8636	0.227273	0.227273	0.681818	Japan	Clinical	Homo sapiens	Clinical specimen
E. hoffmannii	Enterobacter hormaechei	TUM10686	GCF_002333965.1	SAMD00089479	PRJDB6127	Scaffold	156	106191	5084525	99.0909	98.8636	0.227273	0.227273	0.681818	Japan	Clinical	Homo sapiens	Clinical specimen
E. hoffmannii	Enterobacter hormaechei	TUM10687	GCF_002333985.1	SAMD00089480	PRJDB6127	Scaffold	235	60034	5065590	99.0909	98.8636	0.227273	0.227273	0.681818	Japan	Clinical	Homo sapiens	Clinical specimen
E. hoffmannii	Enterobacter hormaechei	TUM10689	GCF_002334025.1	SAMD00089482	PRJDB6127	Scaffold	202	58099	5054337	99.0909	98.8636	0.227273	0.227273	0.681818	Japan	Clinical	Homo sapiens	Clinical specimen
E. hoffmannii	Enterobacter hormaechei	TUM10690	GCF_002334045.1	SAMD00089483	PRJDB6127	Scaffold	149	119318	4905897	98.8636	98.6364	0.227273	0.454545	0.681818	Japan	Clinical	Homo sapiens	Clinical specimen
E. hoffmannii	Enterobacter hormaechei	TUM10691	GCF_002334065.1	SAMD00089484	PRJDB6127	Scaffold	90	123065	4926924	99.0909	98.8636	0.227273	0.227273	0.681818	Japan	Clinical	Homo sapiens	Clinical specimen
E. hoffmannii	Enterobacter hormaechei	TUM10692	GCF_002334085.1	SAMD00089485	PRJDB6127	Scaffold	72	195528	4932878	98.8636	98.6364	0.227273	0.454545	0.681818	Japan	Clinical	Homo sapiens	Clinical specimen
E. hoffmannii	Enterobacter hormaechei	TUM10693	GCF_002334105.1	SAMD00089486	PRJDB6127	Scaffold	83	130974	4903977	99.0909	98.8636	0.227273	0.227273	0.681818	Japan	Clinical	Homo sapiens	Clinical specimen
E. hoffmannii	Enterobacter hormaechei	TUM10694	GCF_002334125.1	SAMD00089487	PRJDB6127	Scaffold	126	79948	4901054	99.0909	98.6364	0.454545	0.227273	0.681818	Japan	Clinical	Homo sapiens	Clinical specimen
E. hoffmannii	Enterobacter hormaechei	TUM10695	GCF_002334145.1	SAMD00089488	PRJDB6127	Scaffold	130	102987	4903818	99.0909	98.8636	0.227273	0.227273	0.681818	Japan	Clinical	Homo sapiens	Clinical specimen
E. hoffmannii	Enterobacter hormaechei	TUM10696	GCF_002334165.1	SAMD00089489	PRJDB6127	Scaffold	116	111358	5001698	99.0909	98.8636	0.227273	0.227273	0.681818	Japan	Clinical	Homo sapiens	Clinical specimen
E. hoffmannii	Enterobacter hormaechei	TUM10697	GCF_002334185.1	SAMD00089490	PRJDB6127	Scaffold	169	75669	5236525	99.0909	98.8636	0.227273	0.227273	0.681818	Japan	Clinical	Homo sapiens	Clinical specimen
E. hoffmannii	Enterobacter hormaechei	TUM10699	GCF_002334205.1	SAMD00089492	PRJDB6127	Scaffold	124	112245	5067730	99.0909	98.8636	0.227273	0.227273	0.681818	Japan	Clinical	Homo sapiens	Clinical specimen
E. hoffmannii	Enterobacter hormaechei	TUM11041	GCF_002334245.1	SAMD00089494	PRJDB6127	Scaffold	135	87454	5107479	99.0909	98.8636	0.227273	0.227273	0.681818	Japan	Clinical	Homo sapiens	Clinical specimen
E. hoffmannii	Enterobacter hormaechei	TUM11042	GCF_002334265.1	SAMD00089495	PRJDB6127	Scaffold	125	105990	5074505	99.0909	98.8636	0.227273	0.227273	0.681818	Japan	Clinical	Homo sapiens	Clinical specimen
E. hoffmannii	Enterobacter hormaechei	TUM11043	GCF_002334285.1	SAMD00089496	PRJDB6127	Scaffold	89	198577	5111707	99.0909	98.8636	0.227273	0.227273	0.681818	Japan	Clinical	Homo sapiens	Clinical specimen
E. hoffmannii	Enterobacter hormaechei	TUM11044	GCF_002334305.1	SAMD00089497	PRJDB6127	Scaffold	136	87266	5112896	99.0909	98.8636	0.227273	0.227273	0.681818	Japan	Clinical	Homo sapiens	Clinical specimen
E. hoffmannii	Enterobacter hormaechei	TUM11045	GCF_002334325.1	SAMD00089498	PRJDB6127	Scaffold	215	81937	5109129	99.0909	97.2727	1.81818	0.227273	0.681818	Japan	Clinical	Homo sapiens	Clinical specimen
E. hoffmannii	Enterobacter hormaechei	TUM11046	GCF_002334345.1	SAMD00089499	PRJDB6127	Scaffold	173	67420	5111775	99.0909	98.8636	0.227273	0.227273	0.681818	Japan	Clinical	Homo sapiens	Clinical specimen
E. hoffmannii	Enterobacter hormaechei	TUM11047	GCF_002334365.1	SAMD00089500	PRJDB6127	Scaffold	140	82005	5106962	98.8636	98.6364	0.227273	0.454545	0.681818	Japan	Clinical	Homo sapiens	Clinical specimen
E. hoffmannii	Enterobacter hormaechei	TUM11048	GCF_002334385.1	SAMD00089501	PRJDB6127	Scaffold	228	57928	5096258	99.0909	98.8636	0.227273	0.227273	0.681818	Japan	Clinical	Homo sapiens	Clinical specimen
E. hoffmannii	Enterobacter hormaechei	TUM11049	GCF_002334405.1	SAMD00089502	PRJDB6127	Scaffold	282	37517	5102090	98.8636	98.6364	0.227273	0.454545	0.681818	Japan	Clinical	Homo sapiens	Clinical specimen
E. hoffmannii	Enterobacter hormaechei	TUM11050	GCF_002334425.1	SAMD00089503	PRJDB6127	Scaffold	208	56902	5107762	99.0909	98.8636	0.227273	0.227273	0.681818	Japan	Clinical	Homo sapiens	Clinical specimen
E. hoffmannii	Enterobacter hormaechei	TUM11051	GCF_002334445.1	SAMD00089504	PRJDB6127	Scaffold	321	34124	5209229	99.0909	98.8636	0.227273	0.227273	0.681818	Japan	Clinical	Homo sapiens	Clinical specimen
E. hoffmannii	Enterobacter hormaechei	TUM11053	GCF_002334465.1	SAMD00089506	PRJDB6127	Scaffold	269	37170	5071554	99.0909	98.8636	0.227273	0.227273	0.681818	Japan	Clinical	Homo sapiens	Clinical specimen
E. hoffmannii	Enterobacter hormaechei	TUM11136	GCF_002334725.1	SAMD00089517	PRJDB6127	Scaffold	143	97787	5033182	99.0909	98.8636	0.227273	0.227273	0.681818	Japan	Clinical	Homo sapiens	Clinical specimen
E. hoffmannii	Enterobacter hormaechei	TUM11137	GCF_002334745.1	SAMD00089518	PRJDB6127	Scaffold	254	49065	5035431	99.0909	98.8636	0.227273	0.227273	0.681818	Japan	Clinical	Homo sapiens	Clinical specimen
E. hoffmannii	Enterobacter hormaechei	ECC3137	GCF_002785645.1	SAMN06767791	PRJNA383602	Scaffold	63	157955	4956996	99.0909	98.8636	0.227273	0.227273	0.681818	China	Clinical	Homo sapiens	Clinical specimen
E. hoffmannii	Enterobacter hormaechei	ECC1840	GCF_002785655.1	SAMN06767790	PRJNA383602	Scaffold	123	128655	5205177	99.0909	98.8636	0.227273	0.227273	0.681818	China	Clinical	Homo sapiens	Clinical specimen
E. hoffmannii	Enterobacter cloacae complex sp.	ECNIH17	GCF_002918795.1	SAMN06921699	PRJNA430813	Contig	77	130230	4793923	99.0909	98.8636	0.227273	0.227273	0.681818	USA	Environmental	Water	Wastewater/sludge
E. hoffmannii	Enterobacter cloacae complex sp.	ECNIH12	GCF_002919685.1	SAMN06040404	PRJNA430813	Contig	161	109811	5091228	99.0909	98.8636	0.227273	0.227273	0.681818	USA	Environmental	Water	Wastewater/sludge
E. hoffmannii	Enterobacter hormaechei	TUM10698	GCF_002923255.1	SAMD00089491	PRJDB6127	Scaffold	98	186649	5127388	98.8636	98.6364	0.227273	0.454545	0.681818	Japan	Clinical	Homo sapiens	Clinical specimen
E. hoffmannii	Enterobacter hormaechei subsp. hoffmannii	AR_0365	GCF_002968455.1	SAMN07291508	PRJNA316321	Complete Genome	5		5334198	99.0909	98.8636	0.227273	0.227273	0.681818	-	Clinical	Homo sapiens	Clinical specimen
E. hoffmannii	Enterobacter cloacae	109	GCF_003031445.1	SAMN04122808	PRJNA278886	Complete Genome	3		5318325	99.0909	98.8636	0.227273	0.227273	0.681818	USA	Clinical	Homo sapiens	Tracheal aspirate
E. hoffmannii	Enterobacter hormaechei	SCEH020042	GCF_003051945.2	SAMN08027257	PRJNA415108	Complete Genome	3		5149962	99.0909	98.8636	0.227273	0.227273	0.681818	China	Clinical	Homo sapiens	Clinical specimen
E. hoffmannii	Enterobacter hormaechei	78	GCF_003054635.1	SAMN08160788	PRJNA421733	Contig	6	4043584	5179052	99.0909	98.8636	0.227273	0.227273	0.681818	USA	Clinical	Homo sapiens	Respiratory sample
E. hoffmannii	Enterobacter hormaechei	AUH-ENM4	GCF_003056785.1	SAMN08737110	PRJNA551102	Contig	96	490514	4621618	99.0909	98.8636	0.227273	0.227273	0.681818	Lebanon	Clinical	Homo sapiens	Clinical specimen
E. hoffmannii	Enterobacter hormaechei	AUH-ENM9	GCF_003057135.1	SAMN08743197	PRJNA551102	Contig	58	542695	4606999	99.0909	98.8636	0.227273	0.227273	0.681818	Lebanon	Clinical	Homo sapiens	Clinical specimen
E. hoffmannii	Enterobacter hormaechei	105I5	GCF_003289325.1	SAMN09435819	PRJNA472443	Scaffold	287	67435	5015164	99.0909	98.8636	0.227273	0.227273	0.681818	France	Clinical	Homo sapiens	Urine
E. hoffmannii	Enterobacter hormaechei	1_ST78	GCF_003314365.1	SAMN09442859	PRJNA476574	Contig	85	181413	4978100	99.0909	98.8636	0.227273	0.227273	0.681818	Spain	Clinical	Homo sapiens	Urine
E. hoffmannii	Enterobacter hormaechei	2_ST78	GCF_003314425.1	SAMN09442881	PRJNA476575	Contig	96	141836	4977242	98.8636	98.6364	0.227273	0.454545	0.681818	Spain	Clinical	Homo sapiens	Urine
E. hoffmannii	Enterobacter hormaechei	3_ST78	GCF_003314475.1	SAMN09442883	PRJNA476576	Contig	70	226548	4977493	99.0909	98.8636	0.227273	0.227273	0.681818	Spain	Clinical	Homo sapiens	Skin
E. hoffmannii	Enterobacter hormaechei	GER_MD08_1505_Ecl_089	GCF_003321525.1	SAMN08519296	PRJNA433857	Contig	98	119571	4891662	99.0909	98.8636	0.227273	0.227273	0.681818	Germany	Animal	Dog (Canis lupus familiaris)	Faeces
E. hoffmannii	Enterobacter hormaechei	TUM13743	GCF_003427135.1	SAMD00131355	PRJDB7154	Contig	438	18511	4918431	99.0909	98.8636	0.227273	0.227273	0.681818	Japan	Clinical	Homo sapiens	Clinical specimen
E. hoffmannii	Enterobacter hormaechei	TUM13744	GCF_003427155.1	SAMD00131356	PRJDB7154	Contig	235	55698	5044209	99.3182	99.0909	0.227273	0.227273	0.454545	Japan	Clinical	Homo sapiens	Clinical specimen
E. hoffmannii	Enterobacter hormaechei	ntmc-TA	GCF_003427215.1	SAMD00131357	PRJDB7154	Contig	124	110323	5081246	99.0909	98.8636	0.227273	0.227273	0.681818	Japan	Clinical	Homo sapiens	Blood
E. hoffmannii	Enterobacter hormaechei subsp. hoffmannii	1029212	GCF_003688105.1	SAMN10252253	PRJNA497260	Contig	442	26706	5082038	99.0909	98.8636	0.227273	0.227273	0.681818	Argentina	Clinical	-	-
E. hoffmannii	Enterobacter hormaechei subsp. hoffmannii	1006424	GCF_003688225.1	SAMN10252235	PRJNA497260	Contig	177	72405	5245760	99.0909	98.8636	0.227273	0.227273	0.681818	Spain	Clinical	-	-
E. hoffmannii	Enterobacter sp.	301B	GCF_003850715.1	SAMN08290420	PRJNA427943	Scaffold	86	187163	4896944	99.0909	98.8636	0.227273	0.227273	0.681818	Bolivia	Clinical	Homo sapiens	Faeces
E. hoffmannii	Enterobacter hormaechei	EH_057	GCF_003936565.1	SAMN10249130	PRJNA497126	Scaffold	86	124596	4901897	99.0909	98.8636	0.227273	0.227273	0.681818	Pakistan	Environmental	Urban	Nursing call button in hospital intensive care unit
E. hoffmannii	Enterobacter hormaechei	WCHEH090039	GCF_003964545.1	SAMN09845215	PRJNA415108	Contig	140	162609	5160239	99.0909	98.8636	0.227273	0.227273	0.681818	China	Clinical	Homo sapiens	Clinical specimen
E. hoffmannii	Enterobacter hormaechei	WCHEH090056	GCF_003964555.1	SAMN09845221	PRJNA415108	Contig	97	160906	4832360	99.0909	98.8636	0.227273	0.227273	0.681818	China	Clinical	Homo sapiens	Clinical specimen
E. hoffmannii	Enterobacter hormaechei	WCHEH090036	GCF_003964895.1	SAMN09845213	PRJNA415108	Contig	131	164052	4958440	99.0909	98.8636	0.227273	0.227273	0.681818	China	Clinical	Homo sapiens	Clinical specimen
E. hoffmannii	Enterobacter hormaechei	SCEH020024	GCF_003965095.1	SAMN08027254	PRJNA415108	Contig	109	138346	5070080	99.0909	98.6364	0.454545	0.227273	0.681818	China	Clinical	Homo sapiens	Clinical specimen
E. hoffmannii	Enterobacter hormaechei	WCHEH090033	GCF_003965175.1	SAMN09845210	PRJNA415108	Contig	116	136691	4785793	99.0909	98.8636	0.227273	0.227273	0.681818	China	Clinical	Homo sapiens	Clinical specimen
E. hoffmannii	Enterobacter hormaechei	WCHEH090030	GCF_003965195.1	SAMN09845207	PRJNA415108	Contig	83	147640	4836187	99.0909	98.8636	0.227273	0.227273	0.681818	China	Clinical	Homo sapiens	Clinical specimen
E. hoffmannii	Enterobacter hormaechei	WCHEH090021	GCF_003965635.1	SAMN09845199	PRJNA415108	Contig	134	113646	5017693	99.0909	98.8636	0.227273	0.227273	0.681818	China	Clinical	Homo sapiens	Clinical specimen
E. hoffmannii	Enterobacter hormaechei	WCHEH090019	GCF_003965645.1	SAMN09845197	PRJNA415108	Contig	75	200743	4863426	99.0909	98.8636	0.227273	0.227273	0.681818	China	Clinical	Homo sapiens	Clinical specimen
E. hoffmannii	Enterobacter hormaechei	WCHEH020029	GCF_003965735.1	SAMN08932721	PRJNA415108	Contig	149	101102	5147892	99.0909	98.6364	0.454545	0.227273	0.681818	China	Clinical	Homo sapiens	Clinical specimen
E. hoffmannii	Enterobacter hormaechei	WCHEH045144	GCF_003965745.1	SAMN08932728	PRJNA415108	Contig	92	180961	4972707	99.0909	98.8636	0.227273	0.227273	0.681818	China	Clinical	Homo sapiens	Clinical specimen
E. hoffmannii	Enterobacter cloacae	NUH12_ECL006	GCF_004011355.2	SAMD00143514	PRJDB7521	Contig	229	60485	5469853	99.0909	98.8636	0.227273	0.227273	0.681818	Japan	Clinical	Homo sapiens	Abdominal discharge
E. hoffmannii	Enterobacter hormaechei	S11_16	GCF_004118875.1	SAMN10755318	PRJNA515436	Complete Genome	5		5038853	99.0909	98.8636	0.227273	0.227273	0.681818	United Kingdom	Clinical	Homo sapiens	Clinical specimen
E. hoffmannii	Enterobacter hormaechei	ICR003004	GCF_004145885.1	SAMN10847450	PRJNA517917	Scaffold	189	78572	4838388	98.8636	98.6364	0.227273	0.454545	0.681818	France	Clinical	Homo sapiens	Clinical specimen
E. hoffmannii	Enterobacter hormaechei	ICR003213	GCF_004146075.1	SAMN10847471	PRJNA517917	Scaffold	135	102272	4929854	98.8636	98.6364	0.227273	0.454545	0.681818	France	Clinical	Homo sapiens	Clinical specimen
E. hoffmannii	Enterobacter hormaechei	AUH-ENM14	GCF_004523825.1	SAMN10835728	PRJNA551102	Contig	117	130994	4928753	99.3182	99.0909	0.227273	0.227273	0.454545	Lebanon	Clinical	Homo sapiens	Clinical specimen
E. hoffmannii	Enterobacter hormaechei	INSAEclo26103	GCF_007004295.1	SAMN12219537	PRJNA552822	Scaffold	130	122150	5164395	99.0909	98.8636	0.227273	0.227273	0.681818	Portugal	Clinical	-	-
E. hoffmannii	Enterobacter hormaechei	KCJ3K22	GCF_007954085.1	SAMN12431301	PRJNA558258	Contig	287	63876	5341263	98.8636	98.6364	0.227273	0.454545	0.681818	USA	Clinical	Homo sapiens	Clinical specimen
E. hoffmannii	Enterobacter hormaechei	N041.H-27	GCF_008082475.1	SAMN09981276	PRJNA489090	Contig	78	147068	4868055	99.0909	98.8636	0.227273	0.227273	0.681818	USA	Clinical	Homo sapiens	Faeces
E. hoffmannii	Enterobacter hormaechei	N015.H-13	GCF_008082865.1	SAMN09981245	PRJNA489090	Contig	124	90908	5028308	99.0909	98.8636	0.227273	0.227273	0.681818	USA	Clinical	Homo sapiens	Faeces
E. hoffmannii	Enterobacter hormaechei	N015.C-10	GCF_008082975.1	SAMN09981240	PRJNA489090	Contig	128	89538	4997780	99.0909	98.8636	0.227273	0.227273	0.681818	USA	Clinical	Homo sapiens	Faeces
E. hoffmannii	Enterobacter hormaechei	P118C P	GCF_008119975.1	SAMN09204107	PRJNA471164	Scaffold	87	148797	4810494	99.0909	98.8636	0.227273	0.227273	0.681818	United Kingdom	Clinical	Homo sapiens	Faeces
E. hoffmannii	Enterobacter hormaechei	P122J PI	GCF_008119985.1	SAMN09204108	PRJNA471164	Scaffold	119	158965	4940024	99.0909	98.8636	0.227273	0.227273	0.681818	United Kingdom	Clinical	Homo sapiens	Faeces
E. hoffmannii	Enterobacter hormaechei	P108F PI	GCF_008119995.1	SAMN09204105	PRJNA471164	Contig	60	297350	4743567	99.0909	98.8636	0.227273	0.227273	0.681818	United Kingdom	Clinical	Homo sapiens	Faeces
E. hoffmannii	Enterobacter hormaechei	P070E P	GCF_008120185.1	SAMN09204085	PRJNA471164	Scaffold	77	161104	4866146	99.0909	98.8636	0.227273	0.227273	0.681818	United Kingdom	Clinical	Homo sapiens	Faeces
E. hoffmannii	Enterobacter hormaechei	P049A SP	GCF_008120345.1	SAMN09204078	PRJNA471164	Scaffold	591	103512	5266335	99.3182	99.0909	0.227273	0.227273	0.454545	United Kingdom	Clinical	Homo sapiens	Faeces
E. hoffmannii	Enterobacter hormaechei	P043G PI	GCF_008120405.1	SAMN09204075	PRJNA471164	Scaffold	163	125927	5045190	99.0909	98.8636	0.227273	0.227273	0.681818	United Kingdom	Clinical	Homo sapiens	Faeces
E. hoffmannii	Enterobacter hormaechei	P027E	GCF_008120515.1	SAMN09204068	PRJNA471164	Scaffold	173	103477	4907501	99.0909	98.8636	0.227273	0.227273	0.681818	United Kingdom	Clinical	Homo sapiens	Faeces
E. hoffmannii	Enterobacter hormaechei	P024H	GCF_008120545.1	SAMN09204067	PRJNA471164	Scaffold	94	155591	4991243	99.0909	98.8636	0.227273	0.227273	0.681818	United Kingdom	Clinical	Homo sapiens	Faeces
E. hoffmannii	Enterobacter hormaechei	P095L P	GCF_008120925.1	SAMN09204098	PRJNA471164	Scaffold	509	142612	5078736	99.0909	98.8636	0.227273	0.227273	0.681818	United Kingdom	Clinical	Homo sapiens	Faeces
E. hoffmannii	Enterobacter hormaechei	A13	GCF_008640495.1	SAMN12258133	PRJNA554224	Scaffold	260	134191	4817096	99.0909	98.1818	0.909091	0.227273	0.681818	Germany	Clinical	Homo sapiens	Clinical specimen
E. hoffmannii	Enterobacter hormaechei	A11	GCF_008640505.1	SAMN12258131	PRJNA554224	Contig	213	271962	4892363	99.0909	98.8636	0.227273	0.227273	0.681818	Germany	Clinical	Homo sapiens	Clinical specimen
E. hoffmannii	Enterobacter hormaechei	A10	GCF_008640545.1	SAMN12258130	PRJNA554224	Contig	150	278913	4860609	99.0909	98.8636	0.227273	0.227273	0.681818	Germany	Clinical	Homo sapiens	Clinical specimen
E. hoffmannii	Enterobacter hormaechei	A08	GCF_008640585.1	SAMN12258128	PRJNA554224	Contig	160	271962	4862206	99.0909	98.8636	0.227273	0.227273	0.681818	Germany	Clinical	Homo sapiens	Clinical specimen
E. hoffmannii	Enterobacter hormaechei	A09	GCF_008640595.1	SAMN12258129	PRJNA554224	Contig	131	271962	4847355	99.0909	98.8636	0.227273	0.227273	0.681818	Germany	Clinical	Homo sapiens	Clinical specimen
E. hoffmannii	Enterobacter hormaechei	A07	GCF_008640605.1	SAMN12258127	PRJNA554224	Contig	171	276541	4872161	99.0909	98.8636	0.227273	0.227273	0.681818	Germany	Clinical	Homo sapiens	Clinical specimen
E. hoffmannii	Enterobacter hormaechei	A06	GCF_008640635.1	SAMN12258126	PRJNA554224	Contig	333	244729	4936902	99.0909	98.8636	0.227273	0.227273	0.681818	Germany	Clinical	Homo sapiens	Clinical specimen
E. hoffmannii	Enterobacter hormaechei	A05	GCF_008640645.1	SAMN12258125	PRJNA554224	Contig	298	271962	4936947	99.0909	98.8636	0.227273	0.227273	0.681818	Germany	Clinical	Homo sapiens	Clinical specimen
E. hoffmannii	Enterobacter hormaechei	A03	GCF_008640685.1	SAMN12258123	PRJNA554224	Contig	219	276541	4867994	99.0909	98.8636	0.227273	0.227273	0.681818	Germany	Clinical	Homo sapiens	Clinical specimen
E. hoffmannii	Enterobacter hormaechei	A04	GCF_008640695.1	SAMN12258124	PRJNA554224	Contig	173	244729	4874069	99.0909	98.8636	0.227273	0.227273	0.681818	Germany	Clinical	Homo sapiens	Clinical specimen
E. hoffmannii	Enterobacter hormaechei	A02	GCF_008640715.1	SAMN12258122	PRJNA554224	Contig	201	276541	4889013	99.0909	98.8636	0.227273	0.227273	0.681818	Germany	Clinical	Homo sapiens	Clinical specimen
E. hoffmannii	Enterobacter hormaechei	A01	GCF_008640725.1	SAMN12258121	PRJNA554224	Scaffold	148	243065	4855284	99.0909	98.8636	0.227273	0.227273	0.681818	Germany	Clinical	Homo sapiens	Clinical specimen
E. hoffmannii	Enterobacter hormaechei	237	GCF_008640755.1	SAMN12258118	PRJNA554224	Scaffold	159	206992	4875544	99.0909	98.8636	0.227273	0.227273	0.681818	Germany	Clinical	Homo sapiens	Clinical specimen
E. hoffmannii	Enterobacter hormaechei	234	GCF_008640775.1	SAMN12258117	PRJNA554224	Contig	134	401187	4890384	99.0909	98.8636	0.227273	0.227273	0.681818	Germany	Clinical	Homo sapiens	Clinical specimen
E. hoffmannii	Enterobacter hormaechei	232	GCF_008640805.1	SAMN12258116	PRJNA554224	Scaffold	256	233010	4917046	99.0909	98.8636	0.227273	0.227273	0.681818	Germany	Clinical	Homo sapiens	Clinical specimen
E. hoffmannii	Enterobacter hormaechei	173	GCF_008641375.1	SAMN12258107	PRJNA554224	Scaffold	568	814155	4790970	99.0909	98.8636	0.227273	0.227273	0.681818	Germany	Clinical	Homo sapiens	Clinical specimen
E. hoffmannii	Enterobacter hormaechei	146	GCF_008641435.1	SAMN12258101	PRJNA554224	Scaffold	1263	290947	5221306	99.0909	98.8636	0.227273	0.227273	0.681818	Germany	Clinical	Homo sapiens	Clinical specimen
E. hoffmannii	Enterobacter hormaechei	E5	GCF_008931525.1	SAMN12289291	PRJNA550014	Complete Genome	7		5217772	99.0909	98.8636	0.227273	0.227273	0.681818	Australia	Environmental	Urban	Shower
E. hoffmannii	Enterobacter hormaechei	ENT635	GCF_009362275.1	SAMN13042299	PRJNA577956	Contig	196	65912	4760843	98.1818	97.9545	0.227273	0.909091	0.909091	USA	Clinical	Homo sapiens	Intra-abdominal
E. hoffmannii	Enterobacter hormaechei subsp. hoffmannii	Eh1	GCF_009834325.1	SAMN10654518	PRJNA339843	Complete Genome	5		5144877	99.0909	98.6364	0.454545	0.227273	0.681818	USA	Clinical	Homo sapiens	-
E. hoffmannii	Enterobacter hormaechei	BIOML-A5	GCF_009875455.1	SAMN11945357	PRJNA544527	Contig	107	258840	4965447	99.0909	98.8636	0.227273	0.227273	0.681818	USA	Clinical	Homo sapiens	Clinical specimen
E. hoffmannii	Enterobacter hormaechei	BIOML-A3	GCF_009875495.1	SAMN11945355	PRJNA544527	Scaffold	90	197914	4923441	99.0909	98.8636	0.227273	0.227273	0.681818	USA	Clinical	Homo sapiens	Clinical specimen
E. hoffmannii	Enterobacter hormaechei	BIOML-A1	GCF_009875525.1	SAMN11945353	PRJNA544527	Contig	73	288225	4943814	99.0909	98.8636	0.227273	0.227273	0.681818	USA	Clinical	Homo sapiens	Faeces
E. hoffmannii	Enterobacter hormaechei	3628	GCF_009907345.1	SAMN13829999	PRJNA600702	Contig	216	55398	4768199	99.0909	98.8636	0.227273	0.227273	0.681818	Nigeria	Clinical	Homo sapiens	Urine
E. hoffmannii	Enterobacter hormaechei	3688	GCF_009907425.1	SAMN13830000	PRJNA600702	Contig	126	124668	4798667	99.0909	98.8636	0.227273	0.227273	0.681818	Nigeria	Clinical	Homo sapiens	Urine
E. hoffmannii	Enterobacter hormaechei subsp. hoffmannii	OIPH-N069	GCF_010319625.1	SAMD00167169	PRJDB8177	Complete Genome	5		4990877	99.0909	98.8636	0.227273	0.227273	0.681818	Japan	Clinical	Homo sapiens	Blood
E. hoffmannii	Enterobacter hormaechei	AS012320	GCF_010597845.1	SAMN12250639	PRJNA553678	Scaffold	588	47538	4828293	99.0909	97.9545	1.13636	0.227273	0.681818	USA	Clinical	Homo sapiens	Lung
E. hoffmannii	Enterobacter hormaechei	AS012319	GCF_010598065.1	SAMN12250638	PRJNA553678	Scaffold	353	72534	4794059	99.0909	97.9545	1.13636	0.227273	0.681818	USA	Clinical	Homo sapiens	Lung
E. hoffmannii	Enterobacter hormaechei	AS012278	GCF_010598465.1	SAMN12250597	PRJNA553678	Scaffold	504	64031	5074424	99.0909	98.8636	0.227273	0.227273	0.681818	USA	Clinical	Homo sapiens	Lung
E. hoffmannii	Enterobacter hormaechei subsp. oharae	AUH-ENM12	GCF_011006815.1	SAMN12880966	PRJNA551102	Contig	292	54226	5276264	99.0909	98.6364	0.454545	0.227273	0.681818	Lebanon	Clinical	Homo sapiens	Clinical specimen
E. hoffmannii	Enterobacter hormaechei	AUH-ENM22	GCF_011006955.1	SAMN12881457	PRJNA551102	Contig	250	52052	4900471	99.0909	98.8636	0.227273	0.227273	0.681818	Lebanon	Clinical	Homo sapiens	Descebding thoracic aorta
E. hoffmannii	Enterobacter hormaechei	AUH-ENM43	GCF_011392795.1	SAMN13489135	PRJNA551102	Contig	63	441601	4617867	98.8636	98.6364	0.227273	0.454545	0.681818	Lebanon	Clinical	Homo sapiens	Clinical specimen
E. hoffmannii	Enterobacter hormaechei	AUH-ENM45	GCF_011392845.1	SAMN13490007	PRJNA551102	Contig	73	315774	4623322	98.8636	98.6364	0.227273	0.454545	0.681818	Lebanon	Clinical	Homo sapiens	Clinical specimen
E. hoffmannii	Enterobacter cloacae	3849	GCF_012974405.1	SAMN14734641	PRJNA628587	Complete Genome	6		5159156	99.0909	98.8636	0.227273	0.227273	0.681818	Italy	Clinical	Homo sapiens	Blood
E. hoffmannii	Enterobacter hormaechei	TUM14647	GCF_013340345.1	SAMD00229133	PRJDB9939	Contig	226	60810	5079237	99.0909	98.8636	0.227273	0.227273	0.681818	Japan	Clinical	Homo sapiens	Clinical specimen
E. hoffmannii	Enterobacter hormaechei	TUM14648	GCF_013340365.1	SAMD00229134	PRJDB9939	Contig	264	61469	5081650	99.0909	98.8636	0.227273	0.227273	0.681818	Japan	Clinical	Homo sapiens	Clinical specimen
E. hoffmannii	Enterobacter hormaechei	TUM14652	GCF_013340385.1	SAMD00229135	PRJDB9939	Contig	228	91794	5111775	99.0909	98.8636	0.227273	0.227273	0.681818	Japan	Clinical	Homo sapiens	Clinical specimen
E. hoffmannii	Enterobacter hormaechei	TUM14654	GCF_013340405.1	SAMD00229136	PRJDB9939	Contig	217	68014	5085630	99.0909	98.8636	0.227273	0.227273	0.681818	Japan	Clinical	Homo sapiens	Clinical specimen
E. hoffmannii	Enterobacter hormaechei	TUM14658	GCF_013340425.1	SAMD00229137	PRJDB9939	Contig	101	292633	5126920	99.0909	98.8636	0.227273	0.227273	0.681818	Japan	Clinical	Homo sapiens	Clinical specimen
E. hoffmannii	Enterobacter hormaechei	TUM14792	GCF_013340445.1	SAMD00229138	PRJDB9939	Contig	167	137308	5103066	99.0909	98.8636	0.227273	0.227273	0.681818	Japan	Clinical	Homo sapiens	Clinical specimen
E. hoffmannii	Enterobacter hormaechei	TUM14797	GCF_013340465.1	SAMD00229139	PRJDB9939	Contig	222	70187	5092772	99.0909	98.8636	0.227273	0.227273	0.681818	Japan	Clinical	Homo sapiens	Clinical specimen
E. hoffmannii	Enterobacter hormaechei	TUM17939	GCF_013340485.1	SAMD00229140	PRJDB9939	Contig	207	75496	5098763	99.0909	98.8636	0.227273	0.227273	0.681818	Japan	Clinical	Homo sapiens	Clinical specimen
E. hoffmannii	Enterobacter hormaechei	TUM17940	GCF_013340505.1	SAMD00229141	PRJDB9939	Contig	218	56722	5075017	99.0909	98.8636	0.227273	0.227273	0.681818	Japan	Clinical	Homo sapiens	Clinical specimen
E. hoffmannii	Enterobacter hormaechei	TUM17942	GCF_013340545.1	SAMD00229143	PRJDB9939	Contig	168	85479	5110779	98.8636	98.6364	0.227273	0.454545	0.681818	Japan	Clinical	Homo sapiens	Clinical specimen
E. hoffmannii	Enterobacter hormaechei	TUM17943	GCF_013340565.1	SAMD00229144	PRJDB9939	Contig	200	64753	4990023	99.0909	98.8636	0.227273	0.227273	0.681818	Japan	Clinical	Homo sapiens	Clinical specimen
E. hoffmannii	Enterobacter hormaechei	TUM17944	GCF_013340585.1	SAMD00229145	PRJDB9939	Contig	248	61567	5092104	99.0909	98.8636	0.227273	0.227273	0.681818	Japan	Clinical	Homo sapiens	Clinical specimen
E. hoffmannii	Enterobacter hormaechei	TUM17945	GCF_013340605.1	SAMD00229146	PRJDB9939	Contig	133	98387	4993876	99.3182	99.0909	0.227273	0.227273	0.454545	Japan	Clinical	Homo sapiens	Clinical specimen
E. hoffmannii	Enterobacter hormaechei	TUM17946	GCF_013340625.1	SAMD00229147	PRJDB9939	Contig	167	104912	4999558	99.0909	98.8636	0.227273	0.227273	0.681818	Japan	Clinical	Homo sapiens	Clinical specimen
E. hoffmannii	Enterobacter sp.	DSM 30060	GCF_013375955.1	SAMN15299118	PRJNA640151	Complete Genome	1		4810361	99.0909	98.8636	0.227273	0.227273	0.681818	-	Environmental	Food	Minced meat
E. hoffmannii	Enterobacter hormaechei	RHBSTW-00140	GCF_013624605.1	SAMN15148511	PRJNA605147	Complete Genome	3		5010945	99.0909	98.8636	0.227273	0.227273	0.681818	United Kingdom	Environmental	Water	Wastewater influent sample
E. hoffmannii	Enterobacter hormaechei	RHBSTW-00133	GCF_013624995.1	SAMN15148505	PRJNA605147	Complete Genome	3		5086008	99.0909	97.5	1.59091	0.227273	0.681818	United Kingdom	Environmental	Water	Wastewater influent sample
E. hoffmannii	Enterobacter hormaechei	RHBSTW-00114	GCF_013625115.1	SAMN15148493	PRJNA605147	Complete Genome	4		5000039	99.0909	98.8636	0.227273	0.227273	0.681818	United Kingdom	Environmental	Water	Freshwater sample from downstream of wastewater treatment plant
E. hoffmannii	Enterobacter hormaechei	RHBSTW-00086	GCF_013625435.1	SAMN15148478	PRJNA605147	Complete Genome	3		4922494	99.0909	98.8636	0.227273	0.227273	0.681818	United Kingdom	Environmental	Water	Wastewater effluent sample
E. hoffmannii	Enterobacter hormaechei	RHBSTW-00070	GCF_013625795.1	SAMN15148471	PRJNA605147	Complete Genome	3		4927760	99.0909	98.8636	0.227273	0.227273	0.681818	United Kingdom	Environmental	Water	Wastewater influent sample
E. hoffmannii	Enterobacter hormaechei	RHBSTW-00059	GCF_013629235.1	SAMN15148465	PRJNA605147	Complete Genome	5		4916079	99.0909	98.8636	0.227273	0.227273	0.681818	United Kingdom	Environmental	Water	Wastewater effluent sample
E. hoffmannii	Enterobacter hormaechei	RHBSTW-00056	GCF_013629455.1	SAMN15148464	PRJNA605147	Complete Genome	3		5128754	99.0909	98.8636	0.227273	0.227273	0.681818	United Kingdom	Environmental	Water	Wastewater effluent sample
E. hoffmannii	Enterobacter hormaechei	RHBSTW-00040	GCF_013629675.1	SAMN15148460	PRJNA605147	Complete Genome	5		4980105	99.0909	97.9545	1.13636	0.227273	0.681818	United Kingdom	Environmental	Water	Freshwater sample from downstream of wastewater treatment plant
E. hoffmannii	Enterobacter hormaechei	RHBSTW-00016	GCF_013635255.1	SAMN15148453	PRJNA605147	Complete Genome	4		5034201	99.0909	98.8636	0.227273	0.227273	0.681818	United Kingdom	Environmental	Water	Wastewater influent sample
E. hoffmannii	Enterobacter hormaechei	RHBSTW-00012	GCF_013635495.1	SAMN15148450	PRJNA605147	Complete Genome	5		5075790	99.0909	98.8636	0.227273	0.227273	0.681818	United Kingdom	Environmental	Water	Wastewater influent sample
E. hoffmannii	Enterobacter hormaechei	RHBSTW-00642	GCF_013734275.1	SAMN15148671	PRJNA605147	Complete Genome	6		5222466	99.0909	98.8636	0.227273	0.227273	0.681818	United Kingdom	Environmental	Water	Wastewater effluent sample
E. hoffmannii	Enterobacter hormaechei	RHBSTW-00626	GCF_013734915.1	SAMN15148666	PRJNA605147	Complete Genome	6		5053619	99.3182	99.0909	0.227273	0.227273	0.454545	United Kingdom	Environmental	Water	Wastewater influent sample
E. hoffmannii	Enterobacter hormaechei	RHBSTW-00333	GCF_013738375.1	SAMN15148580	PRJNA605147	Complete Genome	8		5215023	99.0909	98.8636	0.227273	0.227273	0.681818	United Kingdom	Environmental	Water	Wastewater effluent sample
E. hoffmannii	Enterobacter hormaechei	RHBSTW-00668	GCF_013739595.1	SAMN15148676	PRJNA605147	Complete Genome	5		5117671	99.0909	98.8636	0.227273	0.227273	0.681818	United Kingdom	Environmental	Water	Wastewater influent sample
E. hoffmannii	Enterobacter hormaechei	RHBSTW-00492	GCF_013740655.1	SAMN15148635	PRJNA605147	Complete Genome	5		4981985	99.0909	98.8636	0.227273	0.227273	0.681818	United Kingdom	Environmental	Water	Freshwater sample from downstream of wastewater treatment plant
E. hoffmannii	Enterobacter hormaechei	RHBSTW-00316	GCF_013742375.1	SAMN15148572	PRJNA605147	Complete Genome	10		5072976	99.0909	98.8636	0.227273	0.227273	0.681818	United Kingdom	Environmental	Water	Wastewater influent sample
E. hoffmannii	Enterobacter hormaechei	ENCL48880	GCF_013873515.1	SAMN15589926	PRJNA647548	Complete Genome	4		5132301	99.0909	98.8636	0.227273	0.227273	0.681818	Czech Republic	Clinical	Homo sapiens	Sputum
E. hoffmannii	Enterobacter hormaechei	RHBSTW-00438	GCF_014101245.1	SAMN15148612	PRJNA605147	Contig	5	4683458	4886990	99.0909	98.8636	0.227273	0.227273	0.681818	United Kingdom	Environmental	Water	Wastewater influent sample
E. hoffmannii	Enterobacter hormaechei	RHBSTW-00332	GCF_014101335.1	SAMN15148579	PRJNA605147	Contig	5	4825269	5080720	99.0909	98.8636	0.227273	0.227273	0.681818	United Kingdom	Environmental	Water	Wastewater effluent sample
E. hoffmannii	Enterobacter hormaechei	RHBSTW-00810	GCF_014103245.1	SAMN15148700	PRJNA605147	Contig	45	290171	4824646	99.0909	98.8636	0.227273	0.227273	0.681818	United Kingdom	Environmental	Water	Freshwater sample from upstream of wastewater treatment plant
E. hoffmannii	Enterobacter hormaechei	RHBSTW-00757	GCF_014103365.1	SAMN15148691	PRJNA605147	Contig	107	603595	5372749	99.0909	98.8636	0.227273	0.227273	0.681818	United Kingdom	Environmental	Water	Wastewater effluent sample
E. hoffmannii	Enterobacter hormaechei	ZHH	GCF_014117285.1	SAMN15648651	PRJNA648784	Complete Genome	6		5415820	99.0909	98.8636	0.227273	0.227273	0.681818	China	Clinical	Homo sapiens	Blood
E. hoffmannii	Enterobacter hormaechei	EnC16154_1	GCF_014856455.1	SAMN12220015	PRJNA552260	Contig	175	174425	5150225	98.6364	98.4091	0.227273	0.454545	0.909091	Germany	Environmental	Urban	Sink siphon water
E. hoffmannii	Enterobacter hormaechei	KCJ3K514	GCF_014892555.1	SAMN16100035	PRJNA662906	Contig	644	15059	4860614	98.8636	98.6364	0.227273	0.454545	0.681818	USA	Clinical	Homo sapiens	Clinical specimen
E. hoffmannii	Enterobacter cloacae complex sp.	I8	GCF_014896085.1	SAMN16339915	PRJNA666996	Contig	95	85331	4751804	99.0909	98.8636	0.227273	0.227273	0.681818	France	Clinical	Homo sapiens	Clinical specimen
E. hoffmannii	Enterobacter hormaechei	UCI174	GCF_014901495.1	SAMN08148221	PRJNA271899	Scaffold	42	230762	4576232	99.0909	98.8636	0.227273	0.227273	0.681818	USA	Clinical	Homo sapiens	Clinical specimen
E. hoffmannii	Enterobacter hormaechei	UCI175	GCF_014901505.1	SAMN08148222	PRJNA271899	Scaffold	24	347333	4877549	99.0909	98.8636	0.227273	0.227273	0.681818	USA	Clinical	Homo sapiens	Clinical specimen
E. hoffmannii	Enterobacter hormaechei	UCI148	GCF_014901945.1	SAMN08148196	PRJNA271899	Scaffold	41	244228	5042869	99.0909	98.6364	0.454545	0.227273	0.681818	USA	Clinical	Homo sapiens	Clinical specimen
E. hoffmannii	Enterobacter hormaechei	BWH 75	GCF_014903865.1	SAMN08148227	PRJNA271899	Scaffold	70	227017	5112772	99.0909	98.8636	0.227273	0.227273	0.681818	USA	Clinical	Homo sapiens	-
E. hoffmannii	Enterobacter cloacae complex sp.	I1M	GCF_014982425.1	SAMN16339908	PRJNA666996	Scaffold	112	106101	4679184	99.0909	98.6364	0.454545	0.227273	0.681818	France	Clinical	Homo sapiens	Clinical specimen
E. hoffmannii	Enterobacter cloacae complex sp.	S2	GCF_015159675.1	SAMN16341365	PRJNA666997	Scaffold	161	101518	4798985	98.6364	98.4091	0.227273	0.681818	0.681818	France	Clinical	Homo sapiens	Clinical specimen
E. hoffmannii	Enterobacter hormaechei	H8871	GCF_015209045.1	SAMN12706428	PRJNA564235	Contig	156	142312	5262057	99.0909	98.8636	0.227273	0.227273	0.681818	South Africa	Clinical	Homo sapiens	Rectal Swab
E. hoffmannii	Enterobacter hormaechei	EB00027	GCF_015701175.1	SAMN16340112	PRJNA475751	Contig	59	209723	4823243	99.0909	98.8636	0.227273	0.227273	0.681818	USA	Clinical	Homo sapiens	-
E. hoffmannii	Enterobacter hormaechei	EC47	GCF_015704315.1	SAMN16911588	PRJNA680681	Contig	48	274591	4813008	99.0909	98.8636	0.227273	0.227273	0.681818	Japan	Clinical	Homo sapiens	Blood
E. hoffmannii	Enterobacter hormaechei	EC98	GCF_015704505.1	SAMN16911618	PRJNA680681	Contig	49	295084	4625668	98.8636	98.6364	0.227273	0.454545	0.681818	Japan	Clinical	Homo sapiens	Blood
E. hoffmannii	Enterobacter hormaechei	MML31	GCF_015704815.1	SAMN16911624	PRJNA680681	Contig	163	55509	4324086	98.6364	98.4091	0.227273	0.227273	1.13636	Japan	Clinical	Homo sapiens	Blood
E. hoffmannii	Enterobacter hormaechei	175I9	GCF_016427615.1	SAMN17141543	PRJNA687224	Scaffold	289	87163	5216943	99.3182	99.0909	0.227273	0.227273	0.454545	France	Clinical	Homo sapiens	Clinical specimen
E. hoffmannii	Enterobacter hormaechei	177J8	GCF_016427655.1	SAMN17141548	PRJNA687224	Scaffold	127	101864	5068521	99.0909	98.8636	0.227273	0.227273	0.681818	France	Clinical	Homo sapiens	Clinical specimen
E. hoffmannii	Enterobacter hormaechei	173I4	GCF_016427695.1	SAMN17141541	PRJNA687224	Scaffold	143	99256	4964377	98.8636	98.6364	0.227273	0.454545	0.681818	France	Clinical	Homo sapiens	Clinical specimen
E. hoffmannii	Enterobacter hormaechei	177B1	GCF_016427725.1	SAMN17141546	PRJNA687224	Scaffold	172	67985	4978097	99.0909	98.8636	0.227273	0.227273	0.681818	France	Clinical	Homo sapiens	Clinical specimen
E. hoffmannii	Enterobacter hormaechei	175C6	GCF_016427765.1	SAMN17141542	PRJNA687224	Scaffold	214	75929	5104785	99.0909	98.8636	0.227273	0.227273	0.681818	France	Clinical	Homo sapiens	Clinical specimen
E. hoffmannii	Enterobacter hormaechei	173B10	GCF_016427845.1	SAMN17141538	PRJNA687224	Scaffold	131	92845	4964700	99.0909	98.8636	0.227273	0.227273	0.681818	France	Clinical	Homo sapiens	Clinical specimen
E. hoffmannii	Enterobacter hormaechei	170J7	GCF_016427855.1	SAMN17141535	PRJNA687224	Scaffold	305	114910	5240316	99.0909	98.8636	0.227273	0.227273	0.681818	France	Clinical	Homo sapiens	Clinical specimen
E. hoffmannii	Enterobacter hormaechei	193I10	GCF_016427945.1	SAMN17141579	PRJNA687224	Scaffold	136	101472	5021044	99.0909	98.8636	0.227273	0.227273	0.681818	France	Clinical	Homo sapiens	Clinical specimen
E. hoffmannii	Enterobacter hormaechei	192J8	GCF_016427985.1	SAMN17141577	PRJNA687224	Scaffold	201	110289	5129949	98.8636	98.6364	0.227273	0.454545	0.681818	France	Clinical	Homo sapiens	Clinical specimen
E. hoffmannii	Enterobacter hormaechei	189C10	GCF_016428045.1	SAMN17141573	PRJNA687224	Scaffold	120	110975	5042514	99.0909	98.8636	0.227273	0.227273	0.681818	France	Clinical	Homo sapiens	Clinical specimen
E. hoffmannii	Enterobacter hormaechei	189C3	GCF_016428065.1	SAMN17141572	PRJNA687224	Scaffold	136	176847	5147405	99.0909	98.8636	0.227273	0.227273	0.681818	France	Clinical	Homo sapiens	Clinical specimen
E. hoffmannii	Enterobacter hormaechei	17900000	GCF_016428185.1	SAMN17141555	PRJNA687224	Scaffold	251	57541	5005623	99.0909	98.8636	0.227273	0.227273	0.681818	France	Clinical	Homo sapiens	Clinical specimen
E. hoffmannii	Enterobacter hormaechei	179A5	GCF_016428205.1	SAMN17141554	PRJNA687224	Scaffold	191	73941	5117101	99.0909	98.8636	0.227273	0.227273	0.681818	France	Clinical	Homo sapiens	Clinical specimen
E. hoffmannii	Enterobacter hormaechei	178H3	GCF_016428245.1	SAMN17141551	PRJNA687224	Scaffold	209	65776	5065874	99.0909	98.8636	0.227273	0.227273	0.681818	France	Clinical	Homo sapiens	Clinical specimen
E. hoffmannii	Enterobacter hormaechei	179A3	GCF_016428265.1	SAMN17141553	PRJNA687224	Scaffold	156	77976	5069384	99.0909	98.8636	0.227273	0.227273	0.681818	France	Clinical	Homo sapiens	Clinical specimen
E. hoffmannii	Enterobacter hormaechei	178J2	GCF_016428285.1	SAMN17141552	PRJNA687224	Scaffold	242	57995	5018037	99.0909	98.8636	0.227273	0.227273	0.681818	France	Clinical	Homo sapiens	Clinical specimen
E. hoffmannii	Enterobacter hormaechei	1760000	GCF_016428305.1	SAMN17141545	PRJNA687224	Scaffold	138	82273	5117059	98.8636	98.6364	0.227273	0.454545	0.681818	France	Clinical	Homo sapiens	Clinical specimen
E. hoffmannii	Enterobacter hormaechei	184C7	GCF_016428385.1	SAMN17141566	PRJNA687224	Scaffold	229	63038	5080458	98.8636	98.6364	0.227273	0.454545	0.681818	France	Clinical	Homo sapiens	Clinical specimen
E. hoffmannii	Enterobacter hormaechei	183H7	GCF_016428425.1	SAMN17141564	PRJNA687224	Scaffold	156	130883	5123305	99.0909	98.8636	0.227273	0.227273	0.681818	France	Clinical	Homo sapiens	Clinical specimen
E. hoffmannii	Enterobacter hormaechei	181G2	GCF_016428555.1	SAMN17141558	PRJNA687224	Scaffold	146	77472	4942869	99.0909	98.8636	0.227273	0.227273	0.681818	France	Clinical	Homo sapiens	Clinical specimen
E. hoffmannii	Enterobacter hormaechei	193G2	GCF_016428665.1	SAMN17141578	PRJNA687224	Scaffold	98	112715	4914950	99.0909	98.8636	0.227273	0.227273	0.681818	France	Clinical	Homo sapiens	Clinical specimen
E. hoffmannii	Enterobacter hormaechei	BSI048	GCF_016616525.1	SAMN12109349	PRJNA550041	Scaffold	261	112378	5073725	97.0455	94.3182	2.72727	1.81818	1.13636	China	Clinical	Homo sapiens	Blood
E. hoffmannii	Enterobacter hormaechei	1575	GCF_016745355.1	SAMN17252997	PRJNA690587	Complete Genome	3		5031379	99.0909	98.8636	0.227273	0.227273	0.681818	China	Clinical	Homo sapiens	Clinical specimen
E. hoffmannii	Enterobacter hormaechei	WEB1	GCF_016791625.1	SAMN17315621	PRJNA692183	Scaffold	130	93977	5068684	99.0909	98.8636	0.227273	0.227273	0.681818	France	Clinical	Homo sapiens	Rectal Swab
E. hoffmannii	Enterobacter hormaechei	14102KSN	GCF_016864035.1	SAMN12999969	PRJNA576640	Complete Genome	5		4827906	99.0909	98.8636	0.227273	0.227273	0.681818	Netherlands	Clinical	Homo sapiens	Bone
E. hoffmannii	Enterobacter hormaechei	HMKU-VET	GCF_016888465.1	SAMN17773725	PRJNA699320	Scaffold	270	110407	5042562	99.0909	98.8636	0.227273	0.227273	0.681818	Turkey	Environmental	Food	Retail milk
E. hoffmannii	Enterobacter hormaechei	RIVM_C034192	GCF_017161605.1	SAMN17615676	PRJNA695145	Complete Genome	2		5074881	99.0909	98.1818	0.909091	0.227273	0.681818	Netherlands	Clinical	Homo sapiens	Clinical specimen
E. hoffmannii	Enterobacter hormaechei	RIVM_C034177	GCF_017161725.1	SAMN17615675	PRJNA695145	Complete Genome	2		5054991	99.0909	98.8636	0.227273	0.227273	0.681818	Netherlands	Clinical	Homo sapiens	Clinical specimen
E. hoffmannii	Enterobacter hormaechei	RIVM_C019072	GCF_017161745.1	SAMN17615672	PRJNA695145	Complete Genome	2		5052819	99.0909	98.8636	0.227273	0.227273	0.681818	Netherlands	Clinical	Homo sapiens	Clinical specimen
E. hoffmannii	Enterobacter hormaechei	RIVM_C010068	GCF_017161765.1	SAMN17615668	PRJNA695145	Complete Genome	2		4874140	99.0909	98.8636	0.227273	0.227273	0.681818	Netherlands	Clinical	Homo sapiens	Clinical specimen
E. hoffmannii	Enterobacter hormaechei	RIVM_C017238	GCF_017161785.1	SAMN17615670	PRJNA695145	Complete Genome	2		5023816	99.0909	98.8636	0.227273	0.227273	0.681818	Netherlands	Clinical	Homo sapiens	Clinical specimen
E. hoffmannii	Enterobacter hormaechei	RIVM_C033144	GCF_017161805.1	SAMN17615674	PRJNA695145	Complete Genome	2		5053658	99.0909	98.8636	0.227273	0.227273	0.681818	Netherlands	Clinical	Homo sapiens	Clinical specimen
E. hoffmannii	Enterobacter hormaechei	RIVM_C019181	GCF_017161825.1	SAMN17615673	PRJNA695145	Complete Genome	2		5021216	99.0909	98.8636	0.227273	0.227273	0.681818	Netherlands	Clinical	Homo sapiens	Clinical specimen
E. hoffmannii	Enterobacter hormaechei	RIVM_C017834	GCF_017161845.1	SAMN17615671	PRJNA695145	Complete Genome	2		5053669	99.0909	98.8636	0.227273	0.227273	0.681818	Netherlands	Clinical	Homo sapiens	Clinical specimen
E. hoffmannii	Enterobacter hormaechei	RIVM_C012369	GCF_017161865.1	SAMN17615669	PRJNA695145	Complete Genome	2		5021207	99.0909	98.8636	0.227273	0.227273	0.681818	Netherlands	Clinical	Homo sapiens	Clinical specimen
E. hoffmannii	Enterobacter hormaechei	RB2	GCF_017163295.1	SAMN17164299	PRJNA687988	Contig	719	145549	4969321	99.0909	98.6364	0.454545	0.227273	0.681818	USA	Environmental	-	-
E. hoffmannii	Enterobacter hormaechei	40527	GCF_017498325.1	SAMN15925371	PRJNA659767	Contig	78	377924	5283452	99.0909	98.8636	0.227273	0.227273	0.681818	France	Animal	Eurasian carg martin (Ptyonoprogne rupestris)	-
E. hoffmannii	Enterobacter hormaechei	40522	GCF_017498345.1	SAMN15925370	PRJNA659767	Contig	76	377927	5258821	99.0909	98.8636	0.227273	0.227273	0.681818	France	Animal	Eurasian eagle-owl (Bubo bubo)	-
E. hoffmannii	Enterobacter hormaechei	S17-1	GCF_017829895.1	SAMN18606273	PRJNA705736	Scaffold	95	147701	4856782	99.0909	98.8636	0.227273	0.227273	0.681818	USA	Plant	Parsley (Petroselinum crispum)	-
E. hoffmannii	Enterobacter hormaechei	S11-1	GCF_017829935.1	SAMN18606272	PRJNA705736	Scaffold	91	170909	4863129	99.0909	98.8636	0.227273	0.227273	0.681818	USA	Plant	Bean sprouts	-
E. hoffmannii	Enterobacter hormaechei	S45-4	GCF_017829945.1	SAMN18606274	PRJNA705736	Scaffold	100	146715	4858273	99.0909	98.8636	0.227273	0.227273	0.681818	USA	Plant	Spinach (Spinacia oleracea)	-
E. hoffmannii	Enterobacter hormaechei	2020EL-00096	GCF_018067745.1	SAMN18511070	PRJNA288601	Contig	126	113906	5054216	99.0909	98.8636	0.227273	0.227273	0.681818	USA	Clinical	Homo sapiens	Sputum
E. hoffmannii	Enterobacter hormaechei	sc17259839	GCF_018438575.1	SAMN17371863	PRJNA692829	Contig	113	186242	5003043	99.0909	98.8636	0.227273	0.227273	0.681818	Germany	Clinical	Homo sapiens	Rectal swab/faeces
E. hoffmannii	Enterobacter hormaechei	Survcare135	GCF_018442155.1	SAMN17372052	PRJNA692829	Scaffold	72	165416	4922027	99.0909	98.8636	0.227273	0.227273	0.681818	Germany	Clinical	Homo sapiens	Rectal swab/faeces
E. hoffmannii	Enterobacter hormaechei	Survcare095	GCF_018442985.1	SAMN17372016	PRJNA692829	Scaffold	73	174927	4814205	99.0909	98.8636	0.227273	0.227273	0.681818	Germany	Clinical	Homo sapiens	Blood
E. hoffmannii	Enterobacter hormaechei	ECC150	GCF_019448575.1	SAMN20500131	PRJNA750885	Scaffold	62	228503	4975130	99.0909	98.8636	0.227273	0.227273	0.681818	China	Clinical	Homo sapiens	Blood
E. hoffmannii	Enterobacter hormaechei	ECC152	GCF_019448975.1	SAMN20500132	PRJNA750885	Scaffold	109	128926	5030911	99.0909	98.8636	0.227273	0.227273	0.681818	China	Clinical	Homo sapiens	Secretion
E. hoffmannii	Enterobacter hormaechei	hoffmannii	GCF_019720935.1	SAMN16992820	PRJNA682517	Contig	298	343665	5044155	99.0909	98.8636	0.227273	0.227273	0.681818	Lebanon	Clinical	Homo sapiens	Urine
E. hoffmannii	Enterobacter hormaechei	KE4062	GCF_019797585.1	SAMN12349706	PRJNA546126	Contig	47	233989	5048937	99.0909	98.8636	0.227273	0.227273	0.681818	Germany	Clinical	Homo sapiens	Urine
E. hoffmannii	Enterobacter hormaechei	KE2718	GCF_019797665.1	SAMN12349718	PRJNA546126	Contig	54	172339	4745550	99.0909	98.8636	0.227273	0.227273	0.681818	Germany	Clinical	Homo sapiens	Rectal Swab
E. hoffmannii	Enterobacter hormaechei	KE3754	GCF_019800265.1	SAMN12349702	PRJNA546126	Contig	96	123893	4742861	99.0909	97.9545	1.13636	0.227273	0.681818	Germany	Clinical	Homo sapiens	Rectal Swab
E. hoffmannii	Enterobacter hormaechei	LHC3-2	GCF_020215745.1	SAMN20477961	PRJNA750704	Contig	72	291792	4808412	99.0909	98.8636	0.227273	0.227273	0.681818	China	Animal	Chicken (Gallus gallus)	Faeces
E. hoffmannii	Enterobacter sp.	CCUG 70166	GCF_020224095.1	SAMN07537278	PRJNA305687	Scaffold	110	115368	5163360	99.0909	97.9545	1.13636	0.227273	0.681818	Spain	Clinical	Homo sapiens	Faeces
E. hoffmannii	Enterobacter hormaechei subsp. hoffmannii	163	GCF_020783855.1	SAMN22567579	PRJNA774541	Contig	2	4764988	4914094	99.0909	98.8636	0.227273	0.227273	0.681818	-	Clinical	-	-
E. hoffmannii	Enterobacter hormaechei subsp. hoffmannii	221	GCF_020783915.1	SAMN22567581	PRJNA774541	Contig	2	4765259	4914361	99.0909	98.8636	0.227273	0.227273	0.681818	-	Clinical	-	-
E. hoffmannii	Enterobacter hormaechei subsp. hoffmannii	944517	GCF_020783935.1	SAMN22567578	PRJNA774541	Contig	3	4765022	4918162	99.0909	98.8636	0.227273	0.227273	0.681818	USA	Clinical	Homo sapiens	Clinical specimen
E. hoffmannii	Enterobacter hormaechei subsp. hoffmannii	165	GCF_020783955.1	SAMN22567580	PRJNA774541	Contig	2	4765256	4914362	99.0909	98.8636	0.227273	0.227273	0.681818	-	Clinical	-	-
E. hoffmannii	Enterobacter hormaechei	ECBEZ	GCF_020982755.1	SAMN21031221	PRJNA758586	Contig	86	156904	4898118	99.0909	98.8636	0.227273	0.227273	0.681818	Brazil	Animal	Cattle (Bos taurus)	Umbilical cord
E. hoffmannii	Enterobacter hormaechei	TUECL19002	GCF_021341795.1	SAMN24425236	PRJNA791797	Contig	5	4815189	5045907	99.0909	98.8636	0.227273	0.227273	0.681818	Taiwan	Clinical	Homo sapiens	Sputum
E. hoffmannii	Enterobacter hormaechei	TUECL19001	GCF_021397695.1	SAMN24341409	PRJNA791797	Complete Genome	4		5039781	99.0909	98.8636	0.227273	0.227273	0.681818	Taiwan	Clinical	Homo sapiens	Sputum
E. hoffmannii	Enterobacter hormaechei	TUECL19003	GCF_021398115.1	SAMN24425646	PRJNA791797	Complete Genome	4		5034377	99.0909	98.8636	0.227273	0.227273	0.681818	Taiwan	Clinical	Homo sapiens	Pus
E. hoffmannii	Enterobacter hormaechei	16G181	GCF_021416645.1	SAMN21237531	PRJNA760898	Scaffold	73	206613	4916125	99.0909	98.8636	0.227273	0.227273	0.681818	China	Clinical	Homo sapiens	Urology Surgery
E. hoffmannii	Enterobacter hormaechei	16G125	GCF_021416665.1	SAMN21237530	PRJNA760898	Scaffold	68	208615	4840597	99.0909	98.8636	0.227273	0.227273	0.681818	China	Clinical	Homo sapiens	Urology Surgery
E. hoffmannii	Enterobacter sp.	JH25	GCF_021725435.1	SAMN25126227	PRJNA798785	Complete Genome	7		5250246	99.0909	98.6364	0.454545	0.227273	0.681818	China	Clinical	Homo sapiens	Urine
E. hoffmannii	Enterobacter cloacae complex sp.	ECL404	GCF_021869625.1	SAMN25233125	PRJNA800174	Complete Genome	8		5420719	99.0909	98.6364	0.454545	0.227273	0.681818	China	Clinical	Homo sapiens	Drainage fluid
E. hoffmannii	Enterobacter cloacae complex sp.	ECL411	GCF_021869665.1	SAMN25233123	PRJNA800172	Complete Genome	6		5561019	99.0909	98.6364	0.454545	0.227273	0.681818	China	Clinical	Homo sapiens	Urine
E. hoffmannii	Enterobacter hormaechei	NTUHECC15	GCF_022551575.1	SAMN22498185	PRJNA773588	Contig	3	4747318	5116164	99.0909	98.8636	0.227273	0.227273	0.681818	Taiwan	Clinical	Homo sapiens	Blood
E. hoffmannii	Enterobacter hormaechei	NTUHECC13	GCF_022551655.1	SAMN22498184	PRJNA773588	Contig	5	4728070	5103348	99.3182	99.0909	0.227273	0.227273	0.454545	Taiwan	Clinical	Homo sapiens	Blood
E. hoffmannii	Enterobacter hormaechei	NTUHECC08	GCF_022551675.1	SAMN22498182	PRJNA773588	Contig	4	4751179	5135664	99.3182	99.0909	0.227273	0.227273	0.454545	Taiwan	Clinical	Homo sapiens	Blood
E. hoffmannii	Enterobacter hormaechei	NTUHECC09	GCF_022551685.1	SAMN22498183	PRJNA773588	Contig	4	4707424	5124425	99.0909	98.8636	0.227273	0.227273	0.681818	Taiwan	Clinical	Homo sapiens	Blood
E. hoffmannii	Enterobacter hormaechei	NTUHECC07	GCF_022551695.1	SAMN22498181	PRJNA773588	Contig	3	4728088	5100336	99.0909	98.8636	0.227273	0.227273	0.681818	Taiwan	Clinical	Homo sapiens	Blood
E. hoffmannii	Enterobacter hormaechei	NTUHECC06	GCF_022551735.1	SAMN22498180	PRJNA773588	Contig	4	4700169	5117179	99.0909	98.8636	0.227273	0.227273	0.681818	Taiwan	Clinical	Homo sapiens	Blood
E. hoffmannii	Enterobacter hormaechei	NTUHECC04	GCF_022551755.1	SAMN22498179	PRJNA773588	Contig	4	4728784	5128816	99.3182	99.0909	0.227273	0.227273	0.454545	Taiwan	Clinical	Homo sapiens	Blood
E. hoffmannii	Enterobacter hormaechei	CMKP5-2	GCF_022585315.1	SAMN26368454	PRJNA811738	Contig	80	220478	4796480	99.0909	98.8636	0.227273	0.227273	0.681818	China	Environmental	Water	Slaughterhouse wastewater
E. hoffmannii	Enterobacter hormaechei	CMKP5-3	GCF_022585395.1	SAMN26368455	PRJNA811738	Contig	74	190344	4795718	99.0909	98.8636	0.227273	0.227273	0.681818	China	Environmental	Water	Slaughterhouse wastewater
E. hoffmannii	Enterobacter hormaechei	HUCA_Bac_110	GCF_022685605.1	SAMN22503370	PRJNA773650	Scaffold	128	168412	5345433	99.0909	98.8636	0.227273	0.227273	0.681818	Spain	Clinical	Homo sapiens	Blood
E. hoffmannii	Enterobacter hormaechei	CCBH27961	GCF_023093575.1	SAMN27549430	PRJNA677881	Contig	104	149866	4788021	98.8636	98.6364	0.227273	0.227273	0.909091	Brazil	Clinical	Homo sapiens	Blood
E. hoffmannii	Enterobacter hormaechei	C210278	GCF_023558635.1	SAMN28416109	PRJNA838260	Contig	4	4742753	5187087	99.0909	98.8636	0.227273	0.227273	0.681818	China	Clinical	Homo sapiens	Clinical specimen
E. hoffmannii	Enterobacter hormaechei	C210141	GCF_023558835.1	SAMN28416094	PRJNA838260	Contig	5	5082977	5496044	99.0909	98.8636	0.227273	0.227273	0.681818	China	Clinical	Homo sapiens	Clinical specimen
E. hoffmannii	Enterobacter hormaechei	C210066	GCF_023558865.1	SAMN28416092	PRJNA838260	Contig	6	4586760	5195931	99.0909	98.8636	0.227273	0.227273	0.681818	China	Clinical	Homo sapiens	Clinical specimen
E. hoffmannii	Enterobacter hormaechei	FUJ00501	GCF_023709185.1	SAMD00490828	PRJDB13518	Contig	6	4806683	5117043	99.0909	98.8636	0.227273	0.227273	0.681818	Japan	Clinical	Homo sapiens	Clinical specimen
E. hoffmannii	Enterobacter hormaechei	FUJ80006	GCF_023709445.1	SAMD00490834	PRJDB13518	Contig	5	4708871	5122563	99.0909	98.8636	0.227273	0.227273	0.681818	Japan	Clinical	Homo sapiens	Clinical specimen
E. hoffmannii	Enterobacter hormaechei	FUJ80015	GCF_023709745.1	SAMD00490841	PRJDB13518	Contig	7	4704679	5286309	99.0909	98.8636	0.227273	0.227273	0.681818	Japan	Clinical	Homo sapiens	Clinical specimen
E. hoffmannii	Enterobacter hormaechei	FUJ80054	GCF_023710045.1	SAMD00490848	PRJDB13518	Contig	3	4761784	5151303	99.0909	98.8636	0.227273	0.227273	0.681818	Japan	Clinical	Homo sapiens	Clinical specimen
E. hoffmannii	Enterobacter hormaechei	FUJ80055	GCF_023710105.1	SAMD00490849	PRJDB13518	Contig	4	4625038	5121002	99.0909	98.8636	0.227273	0.227273	0.681818	Japan	Clinical	Homo sapiens	Clinical specimen
E. hoffmannii	Enterobacter hormaechei	FUJ80058	GCF_023710205.1	SAMD00490851	PRJDB13518	Contig	3	4599769	5091592	99.0909	98.8636	0.227273	0.227273	0.681818	Japan	Clinical	Homo sapiens	Clinical specimen
E. hoffmannii	Enterobacter hormaechei	FUJ80061	GCF_023710305.1	SAMD00490853	PRJDB13518	Contig	3	4621850	5115900	99.0909	98.8636	0.227273	0.227273	0.681818	Japan	Clinical	Homo sapiens	Clinical specimen
E. hoffmannii	Enterobacter hormaechei	FUJ80069	GCF_023710565.1	SAMD00490859	PRJDB13518	Contig	3	4746512	5218766	99.0909	98.8636	0.227273	0.227273	0.681818	Japan	Clinical	Homo sapiens	Clinical specimen
E. hoffmannii	Enterobacter hormaechei	FUJ80150	GCF_023710665.1	SAMD00490861	PRJDB13518	Contig	4	4610773	5108498	99.0909	98.8636	0.227273	0.227273	0.681818	Japan	Clinical	Homo sapiens	Clinical specimen
E. hoffmannii	Enterobacter hormaechei	FUJ80203	GCF_023710845.1	SAMD00490865	PRJDB13518	Contig	3	4572400	4998908	99.0909	98.8636	0.227273	0.227273	0.681818	Japan	Clinical	Homo sapiens	Clinical specimen
E. hoffmannii	Enterobacter hormaechei	FUJ80284	GCF_023710905.1	SAMD00490866	PRJDB13518	Contig	3	4750427	5228511	99.0909	98.8636	0.227273	0.227273	0.681818	Japan	Clinical	Homo sapiens	Clinical specimen
E. hoffmannii	Enterobacter hormaechei	FUJ80372	GCF_023711005.1	SAMD00490868	PRJDB13518	Contig	9	4009014	4864132	99.0909	98.8636	0.227273	0.227273	0.681818	Japan	Clinical	Homo sapiens	Clinical specimen
E. hoffmannii	Enterobacter hormaechei	FUJ80001	GCF_023734795.1	SAMD00490829	PRJDB13518	Complete Genome	3		5211855	99.0909	98.8636	0.227273	0.227273	0.681818	Japan	Clinical	Homo sapiens	Clinical specimen
E. hoffmannii	Enterobacter hormaechei	FUJ80002	GCF_023734815.1	SAMD00490830	PRJDB13518	Complete Genome	3		5166306	99.0909	98.8636	0.227273	0.227273	0.681818	Japan	Clinical	Homo sapiens	Clinical specimen
E. hoffmannii	Enterobacter hormaechei	FUJ80003	GCF_023734835.1	SAMD00490831	PRJDB13518	Complete Genome	2		4835090	99.0909	98.8636	0.227273	0.227273	0.681818	Japan	Clinical	Homo sapiens	Clinical specimen
E. hoffmannii	Enterobacter hormaechei	FUJ80004	GCF_023734855.1	SAMD00490832	PRJDB13518	Complete Genome	2		5114755	99.0909	98.8636	0.227273	0.227273	0.681818	Japan	Clinical	Homo sapiens	Clinical specimen
E. hoffmannii	Enterobacter hormaechei	FUJ80005	GCF_023734875.1	SAMD00490833	PRJDB13518	Complete Genome	3		5213777	99.0909	98.8636	0.227273	0.227273	0.681818	Japan	Clinical	Homo sapiens	Clinical specimen
E. hoffmannii	Enterobacter hormaechei	FUJ80007	GCF_023734895.1	SAMD00490835	PRJDB13518	Complete Genome	3		5170995	99.0909	98.8636	0.227273	0.227273	0.681818	Japan	Clinical	Homo sapiens	Clinical specimen
E. hoffmannii	Enterobacter hormaechei	FUJ80008	GCF_023734915.1	SAMD00490836	PRJDB13518	Complete Genome	2		5153263	99.0909	98.8636	0.227273	0.227273	0.681818	Japan	Clinical	Homo sapiens	Clinical specimen
E. hoffmannii	Enterobacter hormaechei	FUJ80011	GCF_023734935.1	SAMD00490837	PRJDB13518	Complete Genome	2		5153840	99.0909	98.8636	0.227273	0.227273	0.681818	Japan	Clinical	Homo sapiens	Clinical specimen
E. hoffmannii	Enterobacter hormaechei	FUJ80012	GCF_023734955.1	SAMD00490838	PRJDB13518	Complete Genome	3		5135099	99.0909	98.8636	0.227273	0.227273	0.681818	Japan	Clinical	Homo sapiens	Clinical specimen
E. hoffmannii	Enterobacter hormaechei	FUJ80013	GCF_023734975.1	SAMD00490839	PRJDB13518	Complete Genome	3		5219129	99.0909	98.8636	0.227273	0.227273	0.681818	Japan	Clinical	Homo sapiens	Clinical specimen
E. hoffmannii	Enterobacter hormaechei	FUJ80014	GCF_023734995.1	SAMD00490840	PRJDB13518	Complete Genome	2		5151218	99.0909	98.8636	0.227273	0.227273	0.681818	Japan	Clinical	Homo sapiens	Clinical specimen
E. hoffmannii	Enterobacter hormaechei	FUJ80017	GCF_023735015.1	SAMD00490842	PRJDB13518	Complete Genome	3		5233459	99.0909	98.8636	0.227273	0.227273	0.681818	Japan	Clinical	Homo sapiens	Clinical specimen
E. hoffmannii	Enterobacter hormaechei	FUJ80019	GCF_023735035.1	SAMD00490843	PRJDB13518	Complete Genome	2		5151287	99.0909	98.8636	0.227273	0.227273	0.681818	Japan	Clinical	Homo sapiens	Clinical specimen
E. hoffmannii	Enterobacter hormaechei	FUJ80022	GCF_023735055.1	SAMD00490844	PRJDB13518	Complete Genome	2		5116092	99.0909	98.8636	0.227273	0.227273	0.681818	Japan	Clinical	Homo sapiens	Clinical specimen
E. hoffmannii	Enterobacter hormaechei	FUJ80023	GCF_023735075.1	SAMD00490845	PRJDB13518	Complete Genome	2		5156234	99.0909	98.8636	0.227273	0.227273	0.681818	Japan	Clinical	Homo sapiens	Clinical specimen
E. hoffmannii	Enterobacter hormaechei	FUJ80024	GCF_023735155.1	SAMD00490846	PRJDB13518	Complete Genome	3		5132601	99.0909	98.8636	0.227273	0.227273	0.681818	Japan	Clinical	Homo sapiens	Clinical specimen
E. hoffmannii	Enterobacter hormaechei	FUJ80053	GCF_023735195.1	SAMD00490847	PRJDB13518	Complete Genome	3		5140930	99.0909	98.8636	0.227273	0.227273	0.681818	Japan	Clinical	Homo sapiens	Clinical specimen
E. hoffmannii	Enterobacter hormaechei	FUJ80056	GCF_023735215.1	SAMD00490850	PRJDB13518	Complete Genome	3		5132577	99.0909	98.8636	0.227273	0.227273	0.681818	Japan	Clinical	Homo sapiens	Clinical specimen
E. hoffmannii	Enterobacter hormaechei	FUJ80060	GCF_023735235.1	SAMD00490852	PRJDB13518	Complete Genome	2		5128492	99.0909	98.8636	0.227273	0.227273	0.681818	Japan	Clinical	Homo sapiens	Clinical specimen
E. hoffmannii	Enterobacter hormaechei	FUJ80062	GCF_023735255.1	SAMD00490854	PRJDB13518	Complete Genome	3		5216303	99.0909	98.8636	0.227273	0.227273	0.681818	Japan	Clinical	Homo sapiens	Clinical specimen
E. hoffmannii	Enterobacter hormaechei	FUJ80064	GCF_023735275.1	SAMD00490855	PRJDB13518	Complete Genome	3		5132580	99.0909	98.8636	0.227273	0.227273	0.681818	Japan	Clinical	Homo sapiens	Clinical specimen
E. hoffmannii	Enterobacter hormaechei	FUJ80065	GCF_023735295.1	SAMD00490856	PRJDB13518	Complete Genome	3		5122083	99.0909	98.8636	0.227273	0.227273	0.681818	Japan	Clinical	Homo sapiens	Clinical specimen
E. hoffmannii	Enterobacter hormaechei	FUJ80066	GCF_023735315.1	SAMD00490857	PRJDB13518	Complete Genome	3		5230014	99.0909	98.8636	0.227273	0.227273	0.681818	Japan	Clinical	Homo sapiens	Clinical specimen
E. hoffmannii	Enterobacter hormaechei	FUJ80067	GCF_023735335.1	SAMD00490858	PRJDB13518	Complete Genome	3		4972662	99.0909	98.8636	0.227273	0.227273	0.681818	Japan	Clinical	Homo sapiens	Clinical specimen
E. hoffmannii	Enterobacter hormaechei	FUJ80149	GCF_023735355.1	SAMD00490860	PRJDB13518	Complete Genome	3		5181170	99.0909	98.8636	0.227273	0.227273	0.681818	Japan	Clinical	Homo sapiens	Clinical specimen
E. hoffmannii	Enterobacter hormaechei	FUJ80169	GCF_023735375.1	SAMD00490862	PRJDB13518	Complete Genome	3		5172762	99.0909	98.8636	0.227273	0.227273	0.681818	Japan	Clinical	Homo sapiens	Clinical specimen
E. hoffmannii	Enterobacter hormaechei	FUJ80181	GCF_023735395.1	SAMD00490863	PRJDB13518	Complete Genome	3		5113168	99.0909	98.8636	0.227273	0.227273	0.681818	Japan	Clinical	Homo sapiens	Clinical specimen
E. hoffmannii	Enterobacter hormaechei	FUJ80299	GCF_023735435.1	SAMD00490867	PRJDB13518	Complete Genome	3		5224416	99.0909	98.8636	0.227273	0.227273	0.681818	Japan	Clinical	Homo sapiens	Clinical specimen
E. hoffmannii	Enterobacter sp.	JH539	GCF_023927165.1	SAMN26330678	PRJNA811399	Contig	120	154543	5255123	99.0909	98.6364	0.454545	0.227273	0.681818	China	Clinical	Homo sapiens	Urine
E. hoffmannii	Enterobacter sp.	JH607	GCF_023927185.1	SAMN26330683	PRJNA811399	Contig	121	142479	5217208	99.3182	98.8636	0.454545	0.227273	0.454545	China	Clinical	Homo sapiens	Blood
E. hoffmannii	Enterobacter sp.	JH586	GCF_023927205.1	SAMN26330681	PRJNA811399	Contig	140	123727	5221883	99.0909	98.6364	0.454545	0.227273	0.681818	China	Clinical	Homo sapiens	Urine
E. hoffmannii	Enterobacter sp.	JH601	GCF_023927215.1	SAMN26330682	PRJNA811399	Contig	133	142479	5257504	99.0909	98.6364	0.454545	0.227273	0.681818	China	Clinical	Homo sapiens	Urine
E. hoffmannii	Enterobacter sp.	JH582	GCF_023927245.1	SAMN26330680	PRJNA811399	Contig	132	124809	5254584	99.0909	98.6364	0.454545	0.227273	0.681818	China	Clinical	Homo sapiens	Urine
E. hoffmannii	Enterobacter sp.	JH569	GCF_023927285.1	SAMN26330679	PRJNA811399	Contig	128	124913	5219740	99.0909	98.6364	0.454545	0.227273	0.681818	China	Clinical	Homo sapiens	Urine
E. hoffmannii	Enterobacter sp.	JH513	GCF_023927385.1	SAMN26330676	PRJNA811399	Contig	137	129830	5258099	99.3182	98.8636	0.454545	0.227273	0.454545	China	Clinical	Homo sapiens	Urine
E. hoffmannii	Enterobacter sp.	JH23	GCF_023927395.1	SAMN26330674	PRJNA811399	Contig	124	154543	5231376	99.0909	98.6364	0.454545	0.227273	0.681818	China	Clinical	Homo sapiens	Urine
E. hoffmannii	Enterobacter sp.	JH536	GCF_023927445.1	SAMN26330677	PRJNA811399	Contig	137	142479	5259275	99.0909	98.6364	0.454545	0.227273	0.681818	China	Clinical	Homo sapiens	Urine
E. hoffmannii	Enterobacter sp.	JH8	GCF_023927465.1	SAMN26330673	PRJNA811399	Contig	164	123199	5265230	99.3182	98.8636	0.454545	0.227273	0.454545	China	Clinical	Homo sapiens	Urine
E. hoffmannii	Enterobacter hormaechei	VA41244	GCF_024104555.1	SAMN19022248	PRJNA727521	Contig	167	66337	4863729	99.0909	98.8636	0.227273	0.227273	0.681818	Germany	Clinical	Homo sapiens	Perianal skin
E. hoffmannii	Enterobacter hormaechei	VA36175	GCF_024104575.1	SAMN19022247	PRJNA727521	Contig	77	129391	4619008	99.0909	98.8636	0.227273	0.227273	0.681818	Germany	Clinical	Homo sapiens	Perianal skin
E. hoffmannii	Enterobacter hormaechei	VA33843	GCF_024104655.1	SAMN19022243	PRJNA727521	Contig	71	141480	4728724	99.0909	98.8636	0.227273	0.227273	0.681818	Germany	Clinical	Homo sapiens	Perianal skin
E. hoffmannii	Enterobacter hormaechei	FUJ80199	GCF_024182005.1	SAMD00490864	PRJDB13518	Complete Genome	3		5230988	99.0909	98.8636	0.227273	0.227273	0.681818	Japan	Clinical	Homo sapiens	Clinical specimen
E. hoffmannii	Enterobacter hormaechei	FUJ80379	GCF_024182025.1	SAMD00490869	PRJDB13518	Complete Genome	5		5276836	99.0909	98.8636	0.227273	0.227273	0.681818	Japan	Clinical	Homo sapiens	Clinical specimen
E. hoffmannii	Enterobacter hormaechei	6700051	GCF_024499855.1	SAMN28729099	PRJNA843363	Scaffold	133	128176	5079854	98.6364	98.4091	0.227273	0.227273	1.13636	Israel	Clinical	Homo sapiens	Rectal
E. hoffmannii	Enterobacter hormaechei	e1219	GCF_900075035.1	SAMEA2273309	PRJEB5065	Scaffold	72	200155	4816242	99.0909	98.8636	0.227273	0.227273	0.681818	United Kingdom	Clinical	Homo sapiens	Blood
E. hoffmannii	Enterobacter hormaechei	e1089	GCF_900075045.1	SAMEA2273208	PRJEB5065	Scaffold	80	160521	5000039	99.3182	99.0909	0.227273	0.227273	0.454545	United Kingdom	Clinical	Homo sapiens	Blood
E. hoffmannii	Enterobacter hormaechei	e1265	GCF_900075065.1	SAMEA2273320	PRJEB5065	Scaffold	71	160764	4708691	99.0909	98.8636	0.227273	0.227273	0.681818	United Kingdom	Clinical	Homo sapiens	Blood
E. hoffmannii	Enterobacter hormaechei	e1214	GCF_900075135.1	SAMEA2273308	PRJEB5065	Scaffold	92	182051	5153596	99.0909	98.8636	0.227273	0.227273	0.681818	United Kingdom	Clinical	Homo sapiens	Blood
E. hoffmannii	Enterobacter hormaechei	e1213	GCF_900075195.1	SAMEA2273307	PRJEB5065	Scaffold	143	80845	4916775	99.0909	98.1818	0.909091	0.227273	0.681818	United Kingdom	Clinical	Homo sapiens	Blood
E. hoffmannii	Enterobacter hormaechei	e1132	GCF_900075295.1	SAMEA2273302	PRJEB5065	Scaffold	75	105328	4690686	99.0909	98.8636	0.227273	0.227273	0.681818	United Kingdom	Clinical	Homo sapiens	Blood
E. hoffmannii	Enterobacter hormaechei	e1105	GCF_900075305.1	SAMEA2273213	PRJEB5065	Scaffold	91	144341	5247139	99.0909	98.8636	0.227273	0.227273	0.681818	United Kingdom	Clinical	Homo sapiens	Blood
E. hoffmannii	Enterobacter hormaechei	e1155	GCF_900075385.1	SAMEA2273298	PRJEB5065	Scaffold	142	105939	5165860	99.0909	98.8636	0.227273	0.227273	0.681818	United Kingdom	Clinical	Homo sapiens	Blood
E. hoffmannii	Enterobacter hormaechei	e1202	GCF_900075395.1	SAMEA2273497	PRJEB5065	Scaffold	41	219011	4499414	99.0909	98.8636	0.227273	0.227273	0.681818	United Kingdom	Clinical	Homo sapiens	Blood
E. hoffmannii	Enterobacter hormaechei	e1319	GCF_900075475.1	SAMEA2273330	PRJEB5065	Scaffold	79	140992	4938914	99.0909	98.8636	0.227273	0.227273	0.681818	United Kingdom	Clinical	Homo sapiens	Blood
E. hoffmannii	Enterobacter hormaechei	e1336	GCF_900075525.1	SAMEA2273334	PRJEB5065	Scaffold	69	138302	5049564	99.0909	98.8636	0.227273	0.227273	0.681818	United Kingdom	Clinical	Homo sapiens	Blood
E. hoffmannii	Enterobacter hormaechei	e1345	GCF_900075585.1	SAMEA2273340	PRJEB5065	Scaffold	128	111171	4743924	99.0909	98.8636	0.227273	0.227273	0.681818	United Kingdom	Clinical	Homo sapiens	Blood
E. hoffmannii	Enterobacter hormaechei	e1347	GCF_900075595.1	SAMEA2273341	PRJEB5065	Scaffold	48	156596	4660624	99.0909	98.8636	0.227273	0.227273	0.681818	United Kingdom	Clinical	Homo sapiens	Blood
E. hoffmannii	Enterobacter hormaechei	e1387	GCF_900075655.1	SAMEA2273346	PRJEB5065	Scaffold	73	123674	4819496	99.0909	98.8636	0.227273	0.227273	0.681818	United Kingdom	Clinical	Homo sapiens	Blood
E. hoffmannii	Enterobacter hormaechei	e1464	GCF_900075745.1	SAMEA2273357	PRJEB5065	Scaffold	143	94145	4927914	99.0909	98.1818	0.909091	0.227273	0.681818	United Kingdom	Clinical	Homo sapiens	Blood
E. hoffmannii	Enterobacter hormaechei	e147	GCF_900075755.1	SAMEA2273130	PRJEB5065	Scaffold	84	124295	4930404	99.0909	98.8636	0.227273	0.227273	0.681818	United Kingdom	Clinical	Homo sapiens	Blood
E. hoffmannii	Enterobacter hormaechei	e1517	GCF_900075785.1	SAMEA2273366	PRJEB5065	Scaffold	84	140887	5046514	99.0909	98.8636	0.227273	0.227273	0.681818	United Kingdom	Clinical	Homo sapiens	Blood
E. hoffmannii	Enterobacter hormaechei	e1562	GCF_900075875.1	SAMEA2273380	PRJEB5065	Scaffold	81	149205	4903953	99.0909	98.8636	0.227273	0.227273	0.681818	United Kingdom	Clinical	Homo sapiens	Blood
E. hoffmannii	Enterobacter hormaechei	e1563	GCF_900075885.1	SAMEA2273381	PRJEB5065	Scaffold	78	162267	4965740	99.0909	98.8636	0.227273	0.227273	0.681818	United Kingdom	Clinical	Homo sapiens	Blood
E. hoffmannii	Enterobacter hormaechei	e1586	GCF_900075895.1	SAMEA2273384	PRJEB5065	Scaffold	96	106106	5012161	99.0909	98.8636	0.227273	0.227273	0.681818	United Kingdom	Clinical	Homo sapiens	Blood
E. hoffmannii	Enterobacter hormaechei	e1587	GCF_900075905.1	SAMEA2273385	PRJEB5065	Scaffold	63	208468	4907545	99.0909	98.8636	0.227273	0.227273	0.681818	United Kingdom	Clinical	Homo sapiens	Blood
E. hoffmannii	Enterobacter hormaechei	e1603	GCF_900075925.1	SAMEA2273387	PRJEB5065	Scaffold	53	138295	4843827	99.0909	98.8636	0.227273	0.227273	0.681818	United Kingdom	Clinical	Homo sapiens	Blood
E. hoffmannii	Enterobacter hormaechei	e1714	GCF_900076095.1	SAMEA2273403	PRJEB5065	Scaffold	97	138312	4847096	99.0909	98.8636	0.227273	0.227273	0.681818	United Kingdom	Clinical	Homo sapiens	Blood
E. hoffmannii	Enterobacter hormaechei	e1770	GCF_900076145.1	SAMEA2273412	PRJEB5065	Scaffold	48	209217	4809209	99.0909	98.8636	0.227273	0.227273	0.681818	United Kingdom	Clinical	Homo sapiens	Blood
E. hoffmannii	Enterobacter hormaechei	e1889	GCF_900076275.1	SAMEA2273423	PRJEB5065	Scaffold	66	159932	4856648	99.0909	98.8636	0.227273	0.227273	0.681818	United Kingdom	Clinical	Homo sapiens	Blood
E. hoffmannii	Enterobacter hormaechei	e1985	GCF_900076305.1	SAMEA2273430	PRJEB5065	Scaffold	74	158081	4968245	99.0909	98.8636	0.227273	0.227273	0.681818	United Kingdom	Clinical	Homo sapiens	Blood
E. hoffmannii	Enterobacter hormaechei	e2090	GCF_900076425.1	SAMEA2273439	PRJEB5065	Scaffold	69	182834	4891491	99.0909	98.8636	0.227273	0.227273	0.681818	United Kingdom	Clinical	Homo sapiens	Blood
E. hoffmannii	Enterobacter hormaechei	e2273	GCF_900076505.1	SAMEA2273447	PRJEB5065	Scaffold	47	183062	4790862	99.0909	98.8636	0.227273	0.227273	0.681818	United Kingdom	Clinical	Homo sapiens	Blood
E. hoffmannii	Enterobacter hormaechei	e2282	GCF_900076515.1	SAMEA2273448	PRJEB5065	Scaffold	75	130723	4965741	99.0909	98.8636	0.227273	0.227273	0.681818	United Kingdom	Clinical	Homo sapiens	Blood
E. hoffmannii	Enterobacter hormaechei	e2300	GCF_900076535.1	SAMEA2273450	PRJEB5065	Scaffold	109	154673	4978871	99.0909	98.8636	0.227273	0.227273	0.681818	United Kingdom	Clinical	Homo sapiens	Blood
E. hoffmannii	Enterobacter hormaechei	e2346	GCF_900076545.1	SAMEA2273451	PRJEB5065	Scaffold	63	182554	4808565	99.0909	98.8636	0.227273	0.227273	0.681818	United Kingdom	Clinical	Homo sapiens	Blood
E. hoffmannii	Enterobacter hormaechei	e2430	GCF_900076655.1	SAMEA2273457	PRJEB5065	Scaffold	75	129101	4948840	99.0909	98.8636	0.227273	0.227273	0.681818	United Kingdom	Clinical	Homo sapiens	Blood
E. hoffmannii	Enterobacter hormaechei	e2549	GCF_900076665.1	SAMEA2273461	PRJEB5065	Scaffold	79	143568	4824261	99.0909	98.8636	0.227273	0.227273	0.681818	United Kingdom	Clinical	Homo sapiens	Blood
E. hoffmannii	Enterobacter hormaechei	e261	GCF_900076675.1	SAMEA2273135	PRJEB5065	Scaffold	80	146321	4832136	99.0909	98.8636	0.227273	0.227273	0.681818	United Kingdom	Clinical	Homo sapiens	Blood
E. hoffmannii	Enterobacter hormaechei	e2550	GCF_900076685.1	SAMEA2273462	PRJEB5065	Scaffold	59	143674	4827631	99.0909	98.8636	0.227273	0.227273	0.681818	United Kingdom	Clinical	Homo sapiens	Blood
E. hoffmannii	Enterobacter hormaechei	e2575	GCF_900076695.1	SAMEA2273463	PRJEB5065	Scaffold	70	120208	4702520	99.0909	98.8636	0.227273	0.227273	0.681818	United Kingdom	Clinical	Homo sapiens	Blood
E. hoffmannii	Enterobacter hormaechei	e2752	GCF_900076755.1	SAMEA2273467	PRJEB5065	Scaffold	96	86966	4793330	99.0909	98.8636	0.227273	0.227273	0.681818	United Kingdom	Clinical	Homo sapiens	Blood
E. hoffmannii	Enterobacter hormaechei	e292	GCF_900076875.1	SAMEA2273144	PRJEB5065	Scaffold	40	186667	4580762	99.0909	98.8636	0.227273	0.227273	0.681818	United Kingdom	Clinical	Homo sapiens	Blood
E. hoffmannii	Enterobacter hormaechei	e317	GCF_900076915.1	SAMEA2273148	PRJEB5065	Scaffold	157	105825	4977368	98.8636	98.6364	0.227273	0.227273	0.909091	United Kingdom	Clinical	Homo sapiens	Blood
E. hoffmannii	Enterobacter hormaechei	e318	GCF_900076925.1	SAMEA2273149	PRJEB5065	Scaffold	69	143589	4910245	99.0909	98.8636	0.227273	0.227273	0.681818	United Kingdom	Clinical	Homo sapiens	Blood
E. hoffmannii	Enterobacter hormaechei	e316	GCF_900076945.1	SAMEA2273147	PRJEB5065	Scaffold	100	178397	4988230	99.0909	98.8636	0.227273	0.227273	0.681818	United Kingdom	Clinical	Homo sapiens	Blood
E. hoffmannii	Enterobacter hormaechei	e377	GCF_900077015.1	SAMEA2273156	PRJEB5065	Scaffold	74	173023	4715909	99.0909	98.8636	0.227273	0.227273	0.681818	United Kingdom	Clinical	Homo sapiens	Blood
E. hoffmannii	Enterobacter hormaechei	e395	GCF_900077045.1	SAMEA2273159	PRJEB5065	Scaffold	151	110196	4932848	98.8636	98.6364	0.227273	0.454545	0.681818	United Kingdom	Clinical	Homo sapiens	Blood
E. hoffmannii	Enterobacter hormaechei	e400	GCF_900077065.1	SAMEA2273161	PRJEB5065	Scaffold	77	137772	4823519	99.0909	98.8636	0.227273	0.227273	0.681818	United Kingdom	Clinical	Homo sapiens	Blood
E. hoffmannii	Enterobacter hormaechei	e404	GCF_900077085.1	SAMEA2273163	PRJEB5065	Scaffold	88	90132	4746288	99.0909	98.8636	0.227273	0.227273	0.681818	United Kingdom	Clinical	Homo sapiens	Blood
E. hoffmannii	Enterobacter hormaechei	e405	GCF_900077095.1	SAMEA2273496	PRJEB5065	Scaffold	102	90129	4747322	98.8636	98.6364	0.227273	0.454545	0.681818	United Kingdom	Clinical	Homo sapiens	Blood
E. hoffmannii	Enterobacter hormaechei	e435	GCF_900077135.1	SAMEA2273166	PRJEB5065	Scaffold	90	122132	4887715	99.0909	98.8636	0.227273	0.227273	0.681818	United Kingdom	Clinical	Homo sapiens	Blood
E. hoffmannii	Enterobacter hormaechei	e482	GCF_900077225.1	SAMEA2273176	PRJEB5065	Scaffold	83	167281	4934850	99.0909	98.8636	0.227273	0.227273	0.681818	United Kingdom	Clinical	Homo sapiens	Blood
E. hoffmannii	Enterobacter hormaechei	e484	GCF_900077235.1	SAMEA2273178	PRJEB5065	Scaffold	99	132752	5121703	99.0909	98.8636	0.227273	0.227273	0.681818	United Kingdom	Clinical	Homo sapiens	Blood
E. hoffmannii	Enterobacter hormaechei	e513	GCF_900077265.1	SAMEA2273181	PRJEB5065	Scaffold	58	208580	4903750	99.0909	98.8636	0.227273	0.227273	0.681818	United Kingdom	Clinical	Homo sapiens	Blood
E. hoffmannii	Enterobacter hormaechei	e575	GCF_900077385.1	SAMEA2273494	PRJEB5065	Scaffold	74	152805	4891915	99.0909	98.8636	0.227273	0.227273	0.681818	United Kingdom	Clinical	Homo sapiens	Blood
E. hoffmannii	Enterobacter hormaechei	e595	GCF_900077425.1	SAMEA2273492	PRJEB5065	Scaffold	91	171072	5010706	99.0909	98.8636	0.227273	0.227273	0.681818	United Kingdom	Clinical	Homo sapiens	Blood
E. hoffmannii	Enterobacter hormaechei	e659	GCF_900077525.1	SAMEA2273215	PRJEB5065	Scaffold	113	132637	5220902	99.0909	98.8636	0.227273	0.227273	0.681818	United Kingdom	Clinical	Homo sapiens	Blood
E. hoffmannii	Enterobacter hormaechei	e698	GCF_900077575.1	SAMEA2273222	PRJEB5065	Scaffold	127	90028	4913054	99.0909	98.8636	0.227273	0.227273	0.681818	United Kingdom	Clinical	Homo sapiens	Blood
E. hoffmannii	Enterobacter hormaechei	e703	GCF_900077585.1	SAMEA2273223	PRJEB5065	Scaffold	97	90205	4867976	99.0909	98.8636	0.227273	0.227273	0.681818	United Kingdom	Clinical	Homo sapiens	Blood
E. hoffmannii	Enterobacter hormaechei	e742	GCF_900077625.1	SAMEA2273228	PRJEB5065	Scaffold	105	139869	5291392	99.3182	99.0909	0.227273	0.227273	0.454545	United Kingdom	Clinical	Homo sapiens	Blood
E. hoffmannii	Enterobacter hormaechei	e722	GCF_900077635.1	SAMEA2273226	PRJEB5065	Scaffold	69	142549	4865333	98.8636	98.6364	0.227273	0.454545	0.681818	United Kingdom	Clinical	Homo sapiens	Blood
E. hoffmannii	Enterobacter hormaechei	e745	GCF_900077645.1	SAMEA2273229	PRJEB5065	Scaffold	125	114673	5104889	99.0909	98.8636	0.227273	0.227273	0.681818	United Kingdom	Clinical	Homo sapiens	Blood
E. hoffmannii	Enterobacter hormaechei	e841	GCF_900077885.1	SAMEA2273250	PRJEB5065	Scaffold	74	181823	4984418	99.0909	98.8636	0.227273	0.227273	0.681818	United Kingdom	Clinical	Homo sapiens	Blood
E. hoffmannii	Enterobacter hormaechei	e854	GCF_900077905.1	SAMEA2273253	PRJEB5065	Scaffold	94	134695	5228245	98.8636	98.6364	0.227273	0.454545	0.681818	United Kingdom	Clinical	Homo sapiens	Blood
E. hoffmannii	Enterobacter hormaechei	e880	GCF_900077965.1	SAMEA2273259	PRJEB5065	Scaffold	60	210411	4901758	99.0909	98.8636	0.227273	0.227273	0.681818	United Kingdom	Clinical	Homo sapiens	Blood
E. hoffmannii	Enterobacter hormaechei	e888	GCF_900077995.1	SAMEA2273483	PRJEB5065	Scaffold	59	162616	4728715	99.0909	98.8636	0.227273	0.227273	0.681818	United Kingdom	Clinical	Homo sapiens	Blood
E. hoffmannii	Enterobacter hormaechei	e953	GCF_900078105.1	SAMEA2273271	PRJEB5065	Scaffold	73	128374	5026116	99.3182	99.0909	0.227273	0.227273	0.454545	United Kingdom	Clinical	Homo sapiens	Blood
E. hoffmannii	Enterobacter hormaechei	e967	GCF_900078125.1	SAMEA2273273	PRJEB5065	Scaffold	53	175242	4813960	99.0909	98.8636	0.227273	0.227273	0.681818	United Kingdom	Clinical	Homo sapiens	Blood
E. hoffmannii	Enterobacter hormaechei	e970	GCF_900078135.1	SAMEA2273275	PRJEB5065	Scaffold	56	159803	4814922	99.0909	98.8636	0.227273	0.227273	0.681818	United Kingdom	Clinical	Homo sapiens	Blood
E. hoffmannii	Enterobacter hormaechei	NCTC11579	GCF_900447335.1	SAMEA2709018	PRJEB6403	Contig	2	4716309	4718420	98.1818	97.0455	1.13636	0.909091	0.909091	United Kingdom	Clinical	Homo sapiens	Blood
E. hoffmannii	Enterobacter hormaechei	NCTC13464	GCF_900447465.1	SAMEA2742603	PRJEB6403	Contig	2	4597538	4845343	98.6364	98.4091	0.227273	0.681818	0.681818	-	Clinical	-	-
E. hoffmannii	Enterobacter hormaechei	2485STDY5438396	GCF_900557775.1	SAMEA2053793	PRJEB28457	Scaffold	73	269876	4918288	99.0909	98.8636	0.227273	0.227273	0.681818	United Kingdom	Clinical	Homo sapiens	Clinical specimen
E. hoffmannii	Enterobacter hormaechei	2485STDY5438397	GCF_900557815.1	SAMEA2053999	PRJEB28457	Scaffold	66	164391	4842460	99.0909	98.8636	0.227273	0.227273	0.681818	United Kingdom	Clinical	Homo sapiens	Clinical specimen
E. hoffmannii	Enterobacter hormaechei	2485STDY5438402	GCF_900557835.1	SAMEA2053795	PRJEB28457	Contig	144	97442	5227209	99.0909	98.8636	0.227273	0.227273	0.681818	United Kingdom	Clinical	Homo sapiens	Clinical specimen
E. hoffmannii	Enterobacter hormaechei	2485STDY5438414	GCF_900557855.1	SAMEA2053854	PRJEB28457	Scaffold	35	210213	4611837	99.0909	98.8636	0.227273	0.227273	0.681818	United Kingdom	Clinical	Homo sapiens	Clinical specimen
E. hoffmannii	Enterobacter hormaechei	2485STDY5438407	GCF_900557875.1	SAMEA2054830	PRJEB28457	Contig	58	215251	4890309	99.0909	98.8636	0.227273	0.227273	0.681818	United Kingdom	Clinical	Homo sapiens	Clinical specimen
E. hoffmannii	Enterobacter hormaechei	2485STDY5438404	GCF_900557895.1	SAMEA2054829	PRJEB28457	Contig	46	200780	4855187	99.0909	98.8636	0.227273	0.227273	0.681818	United Kingdom	Clinical	Homo sapiens	Clinical specimen
E. hoffmannii	Enterobacter hormaechei	2485STDY5438415	GCF_900557905.1	SAMEA2054033	PRJEB28457	Scaffold	44	270399	4861937	99.0909	98.8636	0.227273	0.227273	0.681818	United Kingdom	Clinical	Homo sapiens	Clinical specimen
E. hoffmannii	Enterobacter hormaechei	2485STDY5438417	GCF_900557925.1	SAMEA2053855	PRJEB28457	Contig	61	182159	4953637	99.0909	98.8636	0.227273	0.227273	0.681818	United Kingdom	Clinical	Homo sapiens	Clinical specimen
E. hoffmannii	Enterobacter hormaechei	2485STDY5438419	GCF_900557935.1	SAMEA2054834	PRJEB28457	Contig	105	105085	4738336	99.0909	97.9545	1.13636	0.227273	0.681818	United Kingdom	Clinical	Homo sapiens	Clinical specimen
E. hoffmannii	Enterobacter hormaechei	2485STDY5438418	GCF_900557945.1	SAMEA2054034	PRJEB28457	Contig	70	181385	4890536	99.0909	98.8636	0.227273	0.227273	0.681818	United Kingdom	Clinical	Homo sapiens	Clinical specimen
E. hoffmannii	Enterobacter hormaechei	2485STDY5438421	GCF_900557975.1	SAMEA2054035	PRJEB28457	Contig	70	212981	5047468	99.0909	98.8636	0.227273	0.227273	0.681818	United Kingdom	Clinical	Homo sapiens	Clinical specimen
E. hoffmannii	Enterobacter hormaechei	2485STDY5438431	GCF_900557995.1	SAMEA2054914	PRJEB28457	Contig	43	226527	4777705	99.0909	98.8636	0.227273	0.227273	0.681818	United Kingdom	Clinical	Homo sapiens	Clinical specimen
E. hoffmannii	Enterobacter hormaechei	2485STDY5438442	GCF_900558045.1	SAMEA2054042	PRJEB28457	Scaffold	67	173516	4882529	99.0909	98.8636	0.227273	0.227273	0.681818	United Kingdom	Clinical	Homo sapiens	Clinical specimen
E. hoffmannii	Enterobacter hormaechei	2485STDY5438446	GCF_900558135.1	SAMEA2054919	PRJEB28457	Scaffold	54	221527	4827563	99.0909	98.8636	0.227273	0.227273	0.681818	United Kingdom	Clinical	Homo sapiens	Clinical specimen
E. hoffmannii	Enterobacter hormaechei	2485STDY5438460	GCF_900558185.1	SAMEA2054048	PRJEB28457	Contig	42	203086	4745245	99.0909	98.8636	0.227273	0.227273	0.681818	United Kingdom	Clinical	Homo sapiens	Clinical specimen
E. hoffmannii	Enterobacter hormaechei	2485STDY5438463	GCF_900558195.1	SAMEA2054049	PRJEB28457	Contig	48	291415	4976767	99.3182	99.0909	0.227273	0.227273	0.454545	United Kingdom	Clinical	Homo sapiens	Clinical specimen
E. hoffmannii	Enterobacter hormaechei	2485STDY5438465	GCF_900558205.1	SAMEA2053869	PRJEB28457	Contig	101	129129	4787095	99.0909	98.8636	0.227273	0.227273	0.681818	United Kingdom	Clinical	Homo sapiens	Clinical specimen
E. hoffmannii	Enterobacter hormaechei	2485STDY5438464	GCF_900558215.1	SAMEA2054925	PRJEB28457	Scaffold	74	209233	4806691	99.0909	98.8636	0.227273	0.227273	0.681818	United Kingdom	Clinical	Homo sapiens	Clinical specimen
E. hoffmannii	Enterobacter hormaechei	2485STDY5438470	GCF_900558265.1	SAMEA2054927	PRJEB28457	Contig	87	251238	5095914	99.0909	98.8636	0.227273	0.227273	0.681818	United Kingdom	Clinical	Homo sapiens	Clinical specimen
E. hoffmannii	Enterobacter hormaechei	2485STDY5477952	GCF_900558335.1	SAMEA2054084	PRJEB28457	Scaffold	35	347000	4820648	99.0909	98.8636	0.227273	0.227273	0.681818	United Kingdom	Clinical	Homo sapiens	Clinical specimen
E. hoffmannii	Enterobacter hormaechei	2485STDY5477961	GCF_900558365.1	SAMEA2054087	PRJEB28457	Scaffold	54	194329	4686207	99.0909	98.8636	0.227273	0.227273	0.681818	United Kingdom	Clinical	Homo sapiens	Clinical specimen
E. hoffmannii	Enterobacter hormaechei	2485STDY5478026	GCF_900558415.1	SAMEA1920554	PRJEB28457	Contig	110	117183	4857365	99.0909	97.9545	1.13636	0.227273	0.681818	United Kingdom	Clinical	Homo sapiens	Clinical specimen
E. hoffmannii	Enterobacter hormaechei	2485STDY5438309	GCF_900558465.1	SAMEA1972921	PRJEB28457	Contig	83	221217	5049800	99.0909	98.8636	0.227273	0.227273	0.681818	United Kingdom	Clinical	Homo sapiens	Clinical specimen
E. hoffmannii	Enterobacter hormaechei	2485STDY5438308	GCF_900558475.1	SAMEA2053716	PRJEB28457	Scaffold	57	186146	5027301	99.3182	99.0909	0.227273	0.227273	0.454545	United Kingdom	Clinical	Homo sapiens	Clinical specimen
E. hoffmannii	Enterobacter hormaechei	2485STDY5438313	GCF_900558505.1	SAMEA2054758	PRJEB28457	Contig	78	176040	4877061	99.0909	98.8636	0.227273	0.227273	0.681818	United Kingdom	Clinical	Homo sapiens	Clinical specimen
E. hoffmannii	Enterobacter hormaechei	2485STDY5438312	GCF_900558515.1	SAMEA2053904	PRJEB28457	Contig	120	96991	4804607	99.0909	98.8636	0.227273	0.227273	0.681818	United Kingdom	Clinical	Homo sapiens	Clinical specimen
E. hoffmannii	Enterobacter hormaechei	2485STDY5438315	GCF_900558535.1	SAMEA2053905	PRJEB28457	Scaffold	85	179969	5144498	99.0909	98.8636	0.227273	0.227273	0.681818	United Kingdom	Clinical	Homo sapiens	Clinical specimen
E. hoffmannii	Enterobacter hormaechei	2485STDY5438316	GCF_900558565.1	SAMEA2054759	PRJEB28457	Contig	68	231113	5048224	99.0909	98.8636	0.227273	0.227273	0.681818	United Kingdom	Clinical	Homo sapiens	Clinical specimen
E. hoffmannii	Enterobacter hormaechei	2485STDY5438319	GCF_900558575.1	SAMEA2054760	PRJEB28457	Contig	67	181205	4799608	99.0909	98.8636	0.227273	0.227273	0.681818	United Kingdom	Clinical	Homo sapiens	Clinical specimen
E. hoffmannii	Enterobacter hormaechei	2485STDY5438332	GCF_900558705.1	SAMEA2053724	PRJEB28457	Scaffold	92	185219	4875661	99.0909	98.8636	0.227273	0.227273	0.681818	United Kingdom	Clinical	Homo sapiens	Clinical specimen
E. hoffmannii	Enterobacter hormaechei	2485STDY5438337	GCF_900558725.1	SAMEA2054765	PRJEB28457	Scaffold	57	160246	4738381	99.0909	98.8636	0.227273	0.227273	0.681818	United Kingdom	Clinical	Homo sapiens	Clinical specimen
E. hoffmannii	Enterobacter hormaechei	2485STDY5438340	GCF_900558735.1	SAMEA2054766	PRJEB28457	Contig	76	179593	4953449	99.0909	98.8636	0.227273	0.227273	0.681818	United Kingdom	Clinical	Homo sapiens	Clinical specimen
E. hoffmannii	Enterobacter hormaechei	2485STDY5438342	GCF_900558765.1	SAMEA2053981	PRJEB28457	Contig	116	120219	4802912	99.0909	98.8636	0.227273	0.227273	0.681818	United Kingdom	Clinical	Homo sapiens	Clinical specimen
E. hoffmannii	Enterobacter hormaechei	2485STDY5438343	GCF_900558775.1	SAMEA2054767	PRJEB28457	Contig	46	168615	4630332	99.0909	98.8636	0.227273	0.227273	0.681818	United Kingdom	Clinical	Homo sapiens	Clinical specimen
E. hoffmannii	Enterobacter hormaechei	2485STDY5438344	GCF_900558795.1	SAMEA2053779	PRJEB28457	Contig	56	185141	4777977	99.0909	98.8636	0.227273	0.227273	0.681818	United Kingdom	Clinical	Homo sapiens	Clinical specimen
E. hoffmannii	Enterobacter hormaechei	2485STDY5438352	GCF_900558815.1	SAMEA2054770	PRJEB28457	Scaffold	69	225197	4922751	99.0909	98.8636	0.227273	0.227273	0.681818	United Kingdom	Clinical	Homo sapiens	Clinical specimen
E. hoffmannii	Enterobacter hormaechei	2485STDY5438347	GCF_900558825.1	SAMEA2053780	PRJEB28457	Contig	57	208665	4917819	99.0909	98.8636	0.227273	0.227273	0.681818	United Kingdom	Clinical	Homo sapiens	Clinical specimen
E. hoffmannii	Enterobacter hormaechei	2485STDY5438349	GCF_900558835.1	SAMEA2054769	PRJEB28457	Scaffold	80	196151	4998125	99.0909	98.8636	0.227273	0.227273	0.681818	United Kingdom	Clinical	Homo sapiens	Clinical specimen
E. hoffmannii	Enterobacter hormaechei	2485STDY5438351	GCF_900558845.1	SAMEA2053984	PRJEB28457	Contig	84	179032	4971014	99.0909	98.8636	0.227273	0.227273	0.681818	United Kingdom	Clinical	Homo sapiens	Clinical specimen
E. hoffmannii	Enterobacter hormaechei	2485STDY5438353	GCF_900558865.1	SAMEA2053781	PRJEB28457	Contig	69	123849	4609883	99.0909	98.8636	0.227273	0.227273	0.681818	United Kingdom	Clinical	Homo sapiens	Clinical specimen
E. hoffmannii	Enterobacter hormaechei	2485STDY5438357	GCF_900558885.1	SAMEA2053986	PRJEB28457	Scaffold	85	143456	5121478	99.0909	98.8636	0.227273	0.227273	0.681818	United Kingdom	Clinical	Homo sapiens	Clinical specimen
E. hoffmannii	Enterobacter hormaechei	2485STDY5438355	GCF_900558895.1	SAMEA2054813	PRJEB28457	Contig	63	142578	4747108	99.0909	98.8636	0.227273	0.227273	0.681818	United Kingdom	Clinical	Homo sapiens	Clinical specimen
E. hoffmannii	Enterobacter hormaechei	2485STDY5438360	GCF_900558915.1	SAMEA2053987	PRJEB28457	Contig	74	131713	4767422	99.0909	98.8636	0.227273	0.227273	0.681818	United Kingdom	Clinical	Homo sapiens	Clinical specimen
E. hoffmannii	Enterobacter hormaechei	2485STDY5438365	GCF_900558975.1	SAMEA2053784	PRJEB28457	Scaffold	59	150679	4663892	99.0909	98.8636	0.227273	0.227273	0.681818	United Kingdom	Clinical	Homo sapiens	Clinical specimen
E. hoffmannii	Enterobacter hormaechei	2485STDY5438368	GCF_900559005.1	SAMEA2053785	PRJEB28457	Scaffold	45	185219	4676205	99.0909	98.8636	0.227273	0.227273	0.681818	United Kingdom	Clinical	Homo sapiens	Clinical specimen
E. hoffmannii	Enterobacter hormaechei	2485STDY5438377	GCF_900559075.1	SAMEA2053787	PRJEB28457	Scaffold	130	101930	4929251	99.0909	98.8636	0.227273	0.227273	0.681818	United Kingdom	Clinical	Homo sapiens	Clinical specimen
E. hoffmannii	Enterobacter hormaechei	2485STDY5438382	GCF_900559095.1	SAMEA2054822	PRJEB28457	Contig	61	173000	4822906	99.0909	98.8636	0.227273	0.227273	0.681818	United Kingdom	Clinical	Homo sapiens	Clinical specimen
E. hoffmannii	Enterobacter hormaechei	NCTC11571	GCF_900635705.1	SAMEA2709017	PRJEB6403	Complete Genome	1		4552052	99.0909	98.8636	0.227273	0.227273	0.681818	United Kingdom	Clinical	Homo sapiens	Wound
E. hoffmannii	Enterobacter hormaechei	4928STDY7071307	GCF_902158805.1	SAMEA104567417	PRJEB22252	Contig	60	249697	4884760	99.0909	98.8636	0.227273	0.227273	0.681818	United Kingdom	Clinical	Homo sapiens	Faeces
E. hoffmannii	Enterobacter hormaechei	4928STDY7071402	GCF_902160205.1	SAMEA104567513	PRJEB22252	Scaffold	124	172930	4867594	99.0909	97.9545	1.13636	0.227273	0.681818	United Kingdom	Clinical	Homo sapiens	Faeces
E. hoffmannii	Enterobacter hormaechei	4928STDY7071407	GCF_902160255.1	SAMEA104567518	PRJEB22252	Scaffold	119	172866	4865522	99.0909	97.9545	1.13636	0.227273	0.681818	United Kingdom	Clinical	Homo sapiens	Faeces
E. hoffmannii	Enterobacter hormaechei	4928STDY7071426	GCF_902160395.1	SAMEA104567534	PRJEB22252	Contig	97	266717	5063481	99.0909	98.8636	0.227273	0.227273	0.681818	United Kingdom	Clinical	Homo sapiens	Faeces
E. hoffmannii	Enterobacter hormaechei	4928STDY7071428	GCF_902160435.1	SAMEA104567536	PRJEB22252	Contig	40	743411	4878341	99.0909	98.8636	0.227273	0.227273	0.681818	United Kingdom	Clinical	Homo sapiens	Faeces
E. hoffmannii	Enterobacter hormaechei	4928STDY7071447	GCF_902160625.1	SAMEA104567555	PRJEB22252	Scaffold	43	310335	4983289	99.0909	98.8636	0.227273	0.227273	0.681818	United Kingdom	Clinical	Homo sapiens	Faeces
E. hoffmannii	Enterobacter hormaechei	4928STDY7071500	GCF_902161075.1	SAMEA104567607	PRJEB22252	Scaffold	39	400107	4765955	99.0909	98.8636	0.227273	0.227273	0.681818	United Kingdom	Clinical	Homo sapiens	Faeces
E. hoffmannii	Enterobacter hormaechei	4928STDY7071514	GCF_902161165.1	SAMEA104567621	PRJEB22252	Scaffold	127	217806	5137676	99.3182	99.0909	0.227273	0.227273	0.454545	United Kingdom	Clinical	Homo sapiens	Faeces
E. hoffmannii	Enterobacter hormaechei	4928STDY7071527	GCF_902161255.1	SAMEA104567634	PRJEB22252	Scaffold	110	113181	4986605	99.0909	98.8636	0.227273	0.227273	0.681818	United Kingdom	Clinical	Homo sapiens	Faeces
E. hoffmannii	Enterobacter hormaechei	4928STDY7071528	GCF_902161265.1	SAMEA104567635	PRJEB22252	Scaffold	98	170816	4977068	99.0909	98.8636	0.227273	0.227273	0.681818	United Kingdom	Clinical	Homo sapiens	Faeces
E. hoffmannii	Enterobacter hormaechei	4928STDY7071529	GCF_902161295.1	SAMEA104567636	PRJEB22252	Scaffold	106	153364	4977315	99.0909	98.8636	0.227273	0.227273	0.681818	United Kingdom	Clinical	Homo sapiens	Faeces
E. hoffmannii	Enterobacter hormaechei	4928STDY7071627	GCF_902162055.1	SAMEA104567732	PRJEB22252	Scaffold	101	283087	5243343	99.3182	98.8636	0.454545	0.227273	0.454545	United Kingdom	Clinical	Homo sapiens	Faeces
E. hoffmannii	Enterobacter hormaechei	4928STDY7071135	GCF_902162425.1	SAMEA104567246	PRJEB22252	Scaffold	69	315121	5239843	99.0909	98.8636	0.227273	0.227273	0.681818	United Kingdom	Clinical	Homo sapiens	Faeces
E. hoffmannii	Enterobacter hormaechei	4928STDY7071156	GCF_902162585.1	SAMEA104567255	PRJEB22252	Scaffold	260	400148	4721782	99.0909	98.8636	0.227273	0.227273	0.681818	United Kingdom	Clinical	Homo sapiens	Faeces
E. hoffmannii	Enterobacter hormaechei	4928STDY7071167	GCF_902162615.1	SAMEA104567278	PRJEB22252	Scaffold	45	274045	4846655	99.0909	98.8636	0.227273	0.227273	0.681818	United Kingdom	Clinical	Homo sapiens	Faeces
E. hoffmannii	Enterobacter hormaechei	4928STDY7071161	GCF_902162625.1	SAMEA104567260	PRJEB22252	Scaffold	44	316418	4987173	99.0909	98.8636	0.227273	0.227273	0.681818	United Kingdom	Clinical	Homo sapiens	Faeces
E. hoffmannii	Enterobacter hormaechei	4928STDY7071154	GCF_902162665.1	SAMEA104567253	PRJEB22252	Scaffold	28	464271	4608235	99.0909	98.8636	0.227273	0.227273	0.681818	United Kingdom	Clinical	Homo sapiens	Faeces
E. hoffmannii	Enterobacter hormaechei	4928STDY7071168	GCF_902162715.1	SAMEA104567279	PRJEB22252	Scaffold	58	224934	4844417	99.0909	98.8636	0.227273	0.227273	0.681818	United Kingdom	Clinical	Homo sapiens	Faeces
E. hoffmannii	Enterobacter hormaechei	4928STDY7071174	GCF_902162755.1	SAMEA104567285	PRJEB22252	Scaffold	63	302417	5103921	99.0909	98.8636	0.227273	0.227273	0.681818	United Kingdom	Clinical	Homo sapiens	Faeces
E. hoffmannii	Enterobacter hormaechei	4928STDY7387740	GCF_902164575.1	SAMEA104694377	PRJEB22252	Scaffold	35	493052	4659311	99.0909	98.8636	0.227273	0.227273	0.681818	United Kingdom	Clinical	Homo sapiens	Faeces
E. hoffmannii	Enterobacter hormaechei	4928STDY7071342	GCF_902164655.1	SAMEA104567452	PRJEB22252	Scaffold	35	291010	5063609	99.0909	98.8636	0.227273	0.227273	0.681818	United Kingdom	Clinical	Homo sapiens	Faeces
E. hoffmannii	Enterobacter hormaechei	4928STDY7071341	GCF_902164705.1	SAMEA104567451	PRJEB22252	Scaffold	30	318184	5077894	97.0455	96.8182	0.227273	0.227273	2.72727	United Kingdom	Clinical	Homo sapiens	Faeces
E. hoffmannii	Enterobacter hormaechei	4928STDY7387954	GCF_902166165.1	SAMEA4623362	PRJEB22252	Scaffold	26	1234931	4608127	99.0909	98.8636	0.227273	0.227273	0.681818	United Kingdom	Clinical	Homo sapiens	Faeces
E. hoffmannii	Enterobacter hormaechei	4928STDY7071111	GCF_902166245.1	SAMEA104567222	PRJEB22252	Scaffold	60	303821	5124578	99.0909	98.8636	0.227273	0.227273	0.681818	United Kingdom	Clinical	Homo sapiens	Faeces
E. hoffmannii	Enterobacter hormaechei	4928STDY7071648	GCF_902166375.1	SAMEA104567754	PRJEB22252	Scaffold	61	179829	5132545	98.8636	98.4091	0.454545	0.454545	0.681818	United Kingdom	Clinical	Homo sapiens	Faeces
E. hoffmannii	Enterobacter hormaechei	4928STDY7071160	GCF_902166405.1	SAMEA104567259	PRJEB22252	Scaffold	25	310532	5598694	99.0909	98.8636	0.227273	0.227273	0.681818	United Kingdom	Clinical	Homo sapiens	Faeces
E. hoffmannii	Enterobacter hormaechei	4928STDY7071173	GCF_902166455.1	SAMEA104567284	PRJEB22252	Scaffold	95	170614	5002290	97.9545	97.7273	0.227273	0.681818	1.36364	United Kingdom	Clinical	Homo sapiens	Faeces
E. hoffmannii	Enterobacter hormaechei	4928STDY7071163	GCF_902166535.1	SAMEA104567262	PRJEB22252	Scaffold	115	69715	4738893	98.4091	98.1818	0.227273	0.227273	1.36364	United Kingdom	Clinical	Homo sapiens	Faeces
E. hoffmannii	Enterobacter hormaechei	4928STDY7387746	GCF_902166715.1	SAMEA104694383	PRJEB22252	Scaffold	56	151791	5332468	99.0909	98.8636	0.227273	0.227273	0.681818	United Kingdom	Clinical	Homo sapiens	Faeces
E. hoffmannii	Enterobacter hormaechei	4928STDY7387752	GCF_902166805.1	SAMEA104694389	PRJEB22252	Scaffold	92	121949	5114720	99.0909	98.8636	0.227273	0.227273	0.681818	United Kingdom	Clinical	Homo sapiens	Faeces
E. hoffmannii	Enterobacter cloacae	IMP10	GCF_903935775.1	SAMEA6990744	PRJEB38818	Contig	157	140393	5200583	99.0909	98.8636	0.227273	0.227273	0.681818	United Kingdom	Clinical	Homo sapiens	Clinical specimen
E. hoffmannii	Enterobacter hormaechei subsp. hoffmannii	IMP19	GCF_903935905.1	SAMEA6990752	PRJEB38818	Contig	123	160767	4949146	99.0909	98.8636	0.227273	0.227273	0.681818	United Kingdom	Clinical	Homo sapiens	Clinical specimen
E. hoffmannii	Enterobacter cloacae	IMP45	GCF_903936105.1	SAMEA6990775	PRJEB38818	Contig	146	118394	4960897	99.0909	98.8636	0.227273	0.227273	0.681818	United Kingdom	Clinical	Homo sapiens	Clinical specimen
E. hoffmannii	Enterobacter hormaechei	IMP53	GCF_903936175.1	SAMEA6990781	PRJEB38818	Contig	257	103987	5144680	99.0909	98.8636	0.227273	0.227273	0.681818	United Kingdom	Clinical	Homo sapiens	Clinical specimen
E. hoffmannii	Enterobacter hormaechei	IMP77	GCF_903936285.1	SAMEA6990796	PRJEB38818	Contig	136	120308	4957410	99.0909	98.8636	0.227273	0.227273	0.681818	United Kingdom	Clinical	Homo sapiens	Clinical specimen
E. hoffmannii	Enterobacter hormaechei	IMP81	GCF_903936335.1	SAMEA6990800	PRJEB38818	Contig	123	124823	4959023	99.0909	98.8636	0.227273	0.227273	0.681818	United Kingdom	Clinical	Homo sapiens	Clinical specimen
E. hoffmannii	Enterobacter cloacae	IMP94	GCF_903936345.1	SAMEA6990812	PRJEB38818	Contig	166	108365	4872704	99.0909	98.8636	0.227273	0.227273	0.681818	United Kingdom	Clinical	Homo sapiens	Clinical specimen
E. hoffmannii	Enterobacter hormaechei	IMP82	GCF_903936355.1	SAMEA6990801	PRJEB38818	Contig	126	138120	4958490	99.0909	98.8636	0.227273	0.227273	0.681818	United Kingdom	Clinical	Homo sapiens	Clinical specimen
E. hoffmannii	Enterobacter cloacae	IMP93	GCF_903936395.1	SAMEA6990811	PRJEB38818	Contig	185	108365	4946048	99.0909	98.8636	0.227273	0.227273	0.681818	United Kingdom	Clinical	Homo sapiens	Clinical specimen
E. hoffmannii	Enterobacter cloacae	IMP97	GCF_903936525.1	SAMEA6990815	PRJEB38818	Contig	168	120348	4864817	99.0909	98.8636	0.227273	0.227273	0.681818	United Kingdom	Clinical	Homo sapiens	Clinical specimen
E. hoffmannii	Enterobacter cloacae	764	GCF_905331365.1	SAMEA8065846	PRJEB42440	Complete Genome	6		5255866	99.0909	98.8636	0.227273	0.227273	0.681818	Spain	Clinical	Homo sapiens	Clinical specimen
E. hormaechei	Enterobacter hormaechei	CVM 45661	GCA_015683695.1	SAMN14410602	PRJNA561052	Contig	87	315292	4960682	99.1	96.4	2.7	0.2	0.7	USA	Environmental	-	-
E. hormaechei	Enterobacter hormaechei	CVM 45674	GCA_015683975.1	SAMN14410615	PRJNA561052	Contig	136	46997	5052133	99.1	97.3	1.8	0.2	0.7	USA	Environmental	-	-
E. hormaechei	Enterobacter hormaechei	CVM 45656	GCA_015684595.1	SAMN14410597	PRJNA561052	Contig	137	266252	4716196	99.1	98.9	0.2	0.2	0.7	USA	Environmental	-	-
E. hormaechei	Enterobacter hormaechei	A4	GCA_015685975.1	SAMN09907617	PRJNA531911	Contig	106	283328	5306415	99.1	96.1	3	0.2	0.7	USA	Clinical	Homo sapiens	Rectal Swab
E. hormaechei	Enterobacter hormaechei	A5	GCA_015685995.1	SAMN09907620	PRJNA302185	Contig	107	258985	5247105	99.1	98.9	0.2	0.2	0.7	USA	Clinical	Homo sapiens	Rectal Swab
E. hormaechei	Enterobacter hormaechei	A3	GCA_015686035.1	SAMN09907616	PRJNA302185	Contig	130	143985	5255759	99.1	98.2	0.9	0.2	0.7	USA	Clinical	Homo sapiens	Rectal Swab
E. hormaechei	Enterobacter hormaechei	CF4	GCA_017151275.1	SAMN15659116	PRJNA649083	Scaffold	66	531645	4739247	99.1	98.9	0.2	0.2	0.7	China	Animal	Goose (Anser)	-
E. hormaechei	Enterobacter hormaechei	W2	GCA_017151395.1	SAMN15659122	PRJNA649083	Scaffold	102	341251	4801753	99.1	98.9	0.2	0.2	0.7	China	Environmental	Water	Sewage
E. hormaechei	Enterobacter hormaechei	H2F3W	GCA_017151415.1	SAMN15659124	PRJNA649083	Scaffold	112	341225	4803453	99.1	98.9	0.2	0.2	0.7	China	Animal	Goose (Anser)	-
E. hormaechei	Enterobacter hormaechei	H2F4R	GCA_017151435.1	SAMN15659123	PRJNA649083	Scaffold	545	705526	5129084	99.1	98.4	0.7	0.2	0.7	China	Animal	Goose (Anser)	-
E. hormaechei	Enterobacter hormaechei	CFSAN080736	GCA_017258015.1	SAMN11268712	PRJNA514245	Contig	167	95994	5018642	98.8	98.6	0.2	0.2	1	Canada	Environmental	Food	Food
E. hormaechei	Enterobacter hormaechei	CVM 45684	GCA_018455225.1	SAMN14410625	PRJNA561052	Contig	73	358285	4912532	99.1	97.7	1.4	0.2	0.7	USA	Environmental	-	-
E. hormaechei	Enterobacter hormaechei	CVM 45488	GCA_018455505.1	SAMN12619291	PRJNA561052	Contig	94	929009	4794691	99.1	98	1.1	0.2	0.7	USA	Environmental	-	-
E. hormaechei	Enterobacter hormaechei	120162	GCA_018597505.1	SAMN19316198	PRJNA415108	Contig	65	679004	4794139	99.0909	98.8636	0.227273	0.227273	0.681818	China	Clinical	Homo sapiens	Blood
E. hormaechei	Enterobacter hormaechei	Colony467	GCA_019710435.1	SAMN17833494	PRJNA668870	Scaffold	621	18099	4886058	98.9	98.4	0.5	0.2	0.9	Thailand	Environmental	Food	Food
E. hormaechei	Enterobacter cloacae complex	ECL60	GCA_019998725.1	SAMN20825299	PRJNA757181	Complete Genome	3		4954601	99.1	98.9	0.2	0.2	0.7	China	Clinical	Homo sapiens	Blood
E. hormaechei	Enterobacter hormaechei	IS501	GCA_021031345.1	SAMEA8581412	PRJNA514245	Contig	165	73553	4759217	99.1	98.9	0.2	0.2	0.7	Pakistan	Clinical	Homo sapiens	Clinical specimen
E. hormaechei	Enterobacter hormaechei	98Q0144	GCA_021173525.1	SAMEA8800831	PRJNA514245	Contig	119	99493	4938227	99.1	97.5	1.6	0.2	0.7	Nepal	Clinical	Homo sapiens	Blood
E. hormaechei	Enterobacter hormaechei	98Q0132	GCA_021173885.1	SAMEA8800828	PRJNA514245	Contig	123	111222	4952747	99.1	97.3	1.8	0.2	0.7	Nepal	Clinical	Homo sapiens	Blood
E. hormaechei	Enterobacter hormaechei	98Q0113	GCA_021175225.1	SAMEA8800824	PRJNA514245	Contig	115	120747	5083975	99.1	96.6	2.5	0.2	0.7	Nepal	Clinical	Homo sapiens	Blood
E. hormaechei	Enterobacter hormaechei	98Q093	GCA_021175265.1	SAMEA8800839	PRJNA514245	Contig	145	110112	4850008	98.9	97.3	1.6	0.2	0.9	Nepal	Clinical	Homo sapiens	Blood
E. hormaechei	Enterobacter hormaechei	98Q079	GCA_021175705.1	SAMEA8800837	PRJNA514245	Contig	111	121621	4964590	98.8	97	1.8	0.2	1	Nepal	Clinical	Homo sapiens	Blood
E. hormaechei	Enterobacter hormaechei	98Q0138	GCA_021176145.1	SAMEA8800829	PRJNA514245	Contig	139	106073	4960780	99.1	96.6	2.5	0.2	0.7	Nepal	Clinical	Homo sapiens	Blood
E. hormaechei	Enterobacter hormaechei	98Q075	GCA_021176965.1	SAMEA8800835	PRJNA514245	Contig	110	115721	5022022	99.1	95.2	3.9	0.2	0.7	Nepal	Clinical	Homo sapiens	Blood
E. hormaechei	Enterobacter hormaechei	98Q081	GCA_021177175.1	SAMEA8800838	PRJNA514245	Contig	135	105230	5210375	98.8	97	1.8	0.2	1	Nepal	Clinical	Homo sapiens	Blood
E. hormaechei	Enterobacter hormaechei	S18121501237-1	GCA_021285365.1	SAMN24183526	PRJNA790035	Contig	77	176506	4733319	99.0909	98.8636	0.227273	0.227273	0.681818	China	Clinical	Homo sapiens	Faeces
E. hormaechei	Enterobacter hormaechei	S18083100065-3	GCA_021286095.1	SAMN24183501	PRJNA790035	Contig	75	179471	4837516	99.0909	98.8636	0.227273	0.227273	0.681818	China	Clinical	Homo sapiens	Faeces
E. hormaechei	Enterobacter hormaechei	243807	GCA_021541835.1	SAMN24297159	PRJNA514245	Contig	243	74135	5169475	99.1	98	1.1	0.2	0.7	United Kingdom	Clinical	Homo sapiens	Clinical specimen
E. hormaechei	Enterobacter hormaechei	158864	GCA_021543195.1	SAMN24296918	PRJNA514245	Contig	133	104801	4916430	99.1	98	1.1	0.2	0.7	United Kingdom	Clinical	Homo sapiens	Clinical specimen
E. hormaechei	Enterobacter hormaechei	205871	GCA_021544075.1	SAMN24296940	PRJNA514245	Contig	85	140299	4906682	99.1	96.8	2.3	0.2	0.7	United Kingdom	Clinical	Homo sapiens	Clinical specimen
E. hormaechei	Enterobacter hormaechei	142942	GCA_021544375.1	SAMN24296873	PRJNA514245	Contig	203	85079	5318348	99	97	2	0.2	0.8	United Kingdom	Clinical	Homo sapiens	Clinical specimen
E. hormaechei	Enterobacter hormaechei	89966	GCA_022099335.1	SAMN24020907	PRJNA514245	Contig	129	101734	4951903	99.1	98.2	0.9	0.2	0.7	United Kingdom	Clinical	Homo sapiens	Clinical specimen
E. hormaechei	Enterobacter hormaechei	196965	GCA_022100235.1	SAMN24019655	PRJNA514245	Contig	185	56003	4909813	99.1	98.2	0.9	0.2	0.7	United Kingdom	Clinical	Homo sapiens	Clinical specimen
E. hormaechei	Enterobacter hormaechei	205926	GCA_022102475.1	SAMN24020277	PRJNA514245	Contig	165	105620	5269547	99.1	98.9	0.2	0.2	0.7	United Kingdom	Clinical	Homo sapiens	Clinical specimen
E. hormaechei	Enterobacter hormaechei	278498	GCA_022103595.1	SAMN24019690	PRJNA514245	Contig	124	116924	4909058	99	97	2	0.2	0.8	United Kingdom	Clinical	Homo sapiens	Clinical specimen
E. hormaechei	Enterobacter hormaechei	249288	GCA_022109415.1	SAMN24020249	PRJNA514245	Contig	157	116378	5077388	99.1	97.5	1.6	0.2	0.7	United Kingdom	Clinical	Homo sapiens	Clinical specimen
E. hormaechei	Enterobacter hormaechei	260417	GCA_022109875.1	SAMN24020767	PRJNA514245	Contig	148	120791	5146122	99.1	97.3	1.8	0.2	0.7	United Kingdom	Clinical	Homo sapiens	Clinical specimen
E. hormaechei	Enterobacter hormaechei	81980	GCA_022110275.1	SAMN24018877	PRJNA514245	Contig	177	104802	5264407	99.1	96.8	2.3	0.2	0.7	United Kingdom	Clinical	Homo sapiens	Clinical specimen
E. hormaechei	Enterobacter hormaechei	80516	GCA_022110875.1	SAMN24021070	PRJNA514245	Contig	256	49663	5162596	98.4	97.3	1.1	0.2	1.4	United Kingdom	Clinical	Homo sapiens	Clinical specimen
E. hormaechei	Enterobacter hormaechei	260418	GCA_022116715.1	SAMN24020896	PRJNA514245	Contig	126	139868	5128640	99.1	97.5	1.6	0.2	0.7	United Kingdom	Clinical	Homo sapiens	Clinical specimen
E. hormaechei	Enterobacter hormaechei	223536	GCA_022122885.1	SAMN24021152	PRJNA514245	Contig	131	139875	4954674	99.1	97.3	1.8	0.2	0.7	United Kingdom	Clinical	Homo sapiens	Clinical specimen
E. hormaechei	Enterobacter hormaechei	229913	GCA_022148065.1	SAMN24020291	PRJNA514245	Contig	116	89100	4824057	98.8	97.7	1.1	0.5	0.7	United Kingdom	Clinical	Homo sapiens	Clinical specimen
E. hormaechei	Enterobacter hormaechei	88471	GCA_022156665.1	SAMN24019142	PRJNA514245	Contig	120	133859	4862680	99.1	98	1.1	0.2	0.7	United Kingdom	Clinical	Homo sapiens	Clinical specimen
E. hormaechei	Enterobacter hormaechei	256962	GCA_022156965.1	SAMN24019157	PRJNA514245	Contig	130	126011	5096076	99.1	96.6	2.5	0.2	0.7	United Kingdom	Clinical	Homo sapiens	Clinical specimen
E. hormaechei	Enterobacter hormaechei	236186	GCA_022158605.1	SAMN24019720	PRJNA514245	Contig	134	129117	4998130	99.1	97.3	1.8	0.2	0.7	United Kingdom	Clinical	Homo sapiens	Clinical specimen
E. hormaechei	Enterobacter hormaechei	88505	GCA_022159385.1	SAMN24019113	PRJNA514245	Contig	187	78237	5128661	99.1	98.6	0.5	0.2	0.7	United Kingdom	Clinical	Homo sapiens	Clinical specimen
E. hormaechei	Enterobacter hormaechei	C210231	GCA_023751535.1	SAMN28189558	PRJNA837096	Contig	97	208114	4972283	99.0909	98.8636	0.227273	0.227273	0.681818	China	Clinical	Homo sapiens	Clinical specimen
E. hormaechei	Enterobacter hormaechei	C210185	GCA_023752445.1	SAMN28189514	PRJNA837096	Scaffold	59	205519	4720616	99.0909	98.8636	0.227273	0.227273	0.681818	China	Clinical	Homo sapiens	Clinical specimen
E. hormaechei	Enterobacter hormaechei subsp. hormaechei	34983	GCF_000814205.1	SAMN03067416	PRJNA259658	Complete Genome	4		5063734	99.0909	98.8636	0.227273	0.227273	0.681818	USA	Clinical	Homo sapiens	Bodily fluid
E. hormaechei	Enterobacter hormaechei subsp. hormaechei	35666	GCF_000957025.1	SAMN03283654	PRJNA259658	Contig	108	129294	5112717	99.0909	98.8636	0.227273	0.227273	0.681818	USA	Clinical	Homo sapiens	Clinical specimen
E. hormaechei	Enterobacter hormaechei subsp. hormaechei	35027	GCF_000957895.1	SAMN03283631	PRJNA259658	Contig	97	118914	4996637	98.8636	98.6364	0.227273	0.454545	0.681818	USA	Clinical	Homo sapiens	Clinical specimen
E. hormaechei	Enterobacter hormaechei subsp. hormaechei	GN02315	GCF_001023315.1	SAMN03732694	PRJNA259658	Contig	36	237922	4597454	99.0909	98.8636	0.227273	0.227273	0.681818	USA	Clinical	Homo sapiens	Bodily fluid
E. hormaechei	Enterobacter hormaechei	YDC518	GCF_002886565.1	SAMN07974466	PRJNA416908	Contig	92	142326	4622802	99.0909	98.8636	0.227273	0.227273	0.681818	USA	Clinical	Homo sapiens	Clinical specimen
E. hormaechei	Enterobacter hormaechei	YDC498	GCF_002886625.1	SAMN07974465	PRJNA416908	Contig	81	149496	4635710	99.0909	98.8636	0.227273	0.227273	0.681818	USA	Clinical	Homo sapiens	Clinical specimen
E. hormaechei	Enterobacter hormaechei	EH_316	GCF_003937295.2	SAMN10248993	PRJNA497126	Scaffold	7	4592226	4946978	99.0909	98.8636	0.227273	0.227273	0.681818	Pakistan	Environmental	Urban	Alcohol foam dispenser in hospital intensive care unit
E. hormaechei	Enterobacter hormaechei	WCHEH090003	GCF_003964995.1	SAMN09845181	PRJNA415108	Contig	68	169875	4669570	99.0909	98.8636	0.227273	0.227273	0.681818	China	Clinical	Homo sapiens	Clinical specimen
E. hormaechei	Enterobacter hormaechei	WCHEH045778	GCF_003965025.1	SAMN08932729	PRJNA415108	Contig	57	182244	4696296	99.0909	98.8636	0.227273	0.227273	0.681818	China	Clinical	Homo sapiens	Clinical specimen
E. hormaechei	Enterobacter hormaechei	WCHEH090027	GCF_003965215.1	SAMN09845204	PRJNA415108	Contig	127	58227	4608848	98.8636	98.6364	0.227273	0.227273	0.909091	China	Clinical	Homo sapiens	Clinical specimen
E. hormaechei	Enterobacter hormaechei	KCJ3K91	GCF_008180325.1	SAMN12628082	PRJNA561773	Contig	326	42435	4960258	98.4091	98.1818	0.227273	0.909091	0.681818	USA	Clinical	Homo sapiens	Clinical specimen
E. hormaechei	Enterobacter hormaechei	UCICRE-132	GCF_014902255.1	SAMN08148180	PRJNA271899	Scaffold	32	402209	5067990	99.0909	98.8636	0.227273	0.227273	0.681818	USA	Clinical	Homo sapiens	Clinical specimen
E. hormaechei	Enterobacter hormaechei	MGH200	GCF_014903415.1	SAMN08148246	PRJNA271899	Scaffold	44	251550	4993848	98.8636	98.6364	0.227273	0.227273	0.909091	USA	Clinical	Homo sapiens	Clinical specimen
E. hormaechei	Enterobacter hormaechei	D138_11	GCF_015208385.1	SAMN14219489	PRJNA609073	Contig	267	174420	4912198	98.8636	97.9545	0.909091	0.454545	0.681818	South Africa	Environmental	Water	Wastewater
E. hormaechei	Enterobacter hormaechei	7C1-15	GCF_015230825.1	SAMN14257457	PRJNA609650	Contig	47	240465	4678392	99.0909	98.8636	0.227273	0.227273	0.681818	South Africa	Environmental	Soil	Agricultural soil fertilized with poultry manure
E. hormaechei	Enterobacter hormaechei	E6	GCF_015266155.1	SAMN16513525	PRJNA669537	Contig	239	173532	4866196	98.8636	97.2727	1.59091	0.454545	0.681818	South Africa	Clinical	Homo sapiens	Blood
E. hormaechei	Enterobacter hormaechei	Eho-9	GCF_015905345.1	SAMN13747515	PRJNA599404	Contig	10	4305896	5060810	99.0909	98.8636	0.227273	0.227273	0.681818	Canada	Clinical	Homo sapiens	Dialysis fluid
E. hormaechei	Enterobacter hormaechei	Eho-E2	GCF_015910205.1	SAMN13747519	PRJNA599404	Complete Genome	6		5034810	99.0909	98.8636	0.227273	0.227273	0.681818	Canada	Environmental	Water	Sewage
E. hormaechei	Enterobacter hormaechei	Eho-6	GCF_015910245.1	SAMN13747512	PRJNA599404	Complete Genome	7		5066589	99.0909	98.8636	0.227273	0.227273	0.681818	Canada	Clinical	Homo sapiens	Rectal
E. hormaechei	Enterobacter hormaechei	Eho-10	GCF_015910425.1	SAMN13747516	PRJNA599404	Scaffold	8	4526317	5042329	99.0909	98.8636	0.227273	0.227273	0.681818	Canada	Clinical	Homo sapiens	Rectal
E. hormaechei	Enterobacter hormaechei	BSI106	GCF_016615455.1	SAMN12109403	PRJNA550041	Scaffold	97	140713	4547816	99.0909	98.8636	0.227273	0.227273	0.681818	-	Clinical	Homo sapiens	Blood
E. hormaechei	Enterobacter hormaechei	QU-2	GCF_016810215.1	SAMN17320769	PRJNA690895	Scaffold	587	97296	5383650	98.8636	98.6364	0.227273	0.454545	0.681818	Qatar	Clinical	Homo sapiens	Urine
E. hormaechei	Enterobacter hormaechei	ATCC 49162 (FDAARGOS 1433)	GCF_019048245.1	SAMN16357575	PRJNA231221	Complete Genome	3		4915930	99.0909	98.8636	0.227273	0.227273	0.681818	USA	Clinical	Homo sapiens	Sputum
E. hormaechei	Enterobacter sp.	NIC22-4	GCF_019753615.1	SAMN20752019	PRJNA739258	Contig	111	126017	4730067	99.0909	98.8636	0.227273	0.227273	0.681818	China	Animal	Pig (Sus scrofa domesticus)	Intestinal contents from a porcine slaughterhouse
E. hormaechei	Enterobacter hormaechei	ECL-14-60	GCF_019772035.1	SAMN20568161	PRJNA752009	Contig	69	143501	4763132	99.0909	98.8636	0.227273	0.227273	0.681818	China	Clinical	Homo sapiens	Blood
E. hormaechei	Enterobacter hormaechei	Eho-8	GCF_022023915.1	SAMN13747514	PRJNA599404	Complete Genome	7		5064196	99.0909	98.8636	0.227273	0.227273	0.681818	Canada	Clinical	Homo sapiens	Dialysis fluid
E. hormaechei	Enterobacter hormaechei	Eho-7	GCF_022023955.1	SAMN13747513	PRJNA599404	Complete Genome	7		5061026	99.0909	98.8636	0.227273	0.227273	0.681818	Canada	Clinical	Homo sapiens	Urine
E. hormaechei	Enterobacter hormaechei	CEc36	GCF_023893895.1	SAMN29096754	PRJNA849602	Contig	183	73675	4834788	98.8636	98.6364	0.227273	0.454545	0.681818	Brazil	Clinical	Homo sapiens	Alveolar bronchial lavage
E. hormaechei	Enterobacter hormaechei	2022EL-00496	GCF_024213755.1	SAMN28609092	PRJNA288601	Contig	46	228941	4633336	99.0909	98.8636	0.227273	0.227273	0.681818	USA	Clinical	Homo sapiens	Urine
E. hormaechei	Enterobacter hormaechei	2022EL-00498	GCF_024213815.1	SAMN28859283	PRJNA288601	Contig	50	269729	4639942	99.0909	98.8636	0.227273	0.227273	0.681818	USA	Clinical	Homo sapiens	Urine
E. hormaechei	Enterobacter hormaechei subsp. hormaechei	IMP20	GCF_903935875.1	SAMEA6990753	PRJEB38818	Contig	174	138133	5039369	99.0909	98.8636	0.227273	0.227273	0.681818	United Kingdom	Clinical	Homo sapiens	Clinical specimen
E. xiangfangensis subsp. oharae	Enterobacter hormaechei subsp. oharae	1202_ECLO	GCA_001054075.1	SAMN03197164	PRJNA267549	Scaffold	263	106255	5104343	97.7	97.5	0.2	1.1	1.2	USA	Clinical	Homo sapiens	Clinical specimen
E. xiangfangensis subsp. oharae	Enterobacter hormaechei subsp. oharae	SMART_267	GCA_001471915.1	SAMN04252890	PRJNA259658	Contig	90	116565	5118153	99.1	98.9	0.2	0.2	0.7	Spain	Clinical	Homo sapiens	Clinical specimen
E. xiangfangensis subsp. oharae	Enterobacter hormaechei	UBA3335	GCA_002361045.1	SAMN06453915	PRJNA348753	Scaffold	30	246537	4517691	98.8	98.6	0.2	0.2	1	USA	Environmental	Urban	Metal
E. xiangfangensis subsp. oharae	Enterobacter hormaechei	UBA7247	GCA_002472865.1	SAMN06456256	PRJNA348753	Scaffold	32	219609	4644946	98.8	98.6	0.2	0.2	1	USA	Environmental	Urban	Metal
E. xiangfangensis subsp. oharae	Enterobacter hormaechei	AUH-ENM3	GCA_003056765.1	SAMN08737109	PRJNA551102	Contig	157	154930	4839419	99.1	98.9	0.2	0.2	0.7	Lebanon	Clinical	Homo sapiens	Clinical specimen
E. xiangfangensis subsp. oharae	Enterobacter hormaechei	C15117	GCA_003660125.1	SAMN10174734	PRJNA494598	Complete Genome	7		5096894	98.8	98.6	0.2	0.2	1	Australia	Clinical	Homo sapiens	Clinical specimen
E. xiangfangensis subsp. oharae	Escherichia coli	TzEc066	GCA_009766545.1	SAMN13068772	PRJNA578301	Contig	78	200290	4625942	98.8	98.6	0.2	0.2	1	Tanzania	Clinical	Homo sapiens	Faeces
E. xiangfangensis subsp. oharae	Enterobacter hormaechei	RHBSTW-00211	GCA_013707135.1	SAMN15148542	PRJNA605147	Scaffold	10	4779902	4851593	99.1	98.9	0.2	0.2	0.7	United Kingdom	Environmental	Water	Wastewater influent sample
E. xiangfangensis subsp. oharae	Enterobacter cloacae	RHBSTW-00508	GCA_013747975.1	SAMN15148640	PRJNA605147	Complete Genome	5		4859613	99.1	98.9	0.2	0.2	0.7	United Kingdom	Environmental	Water	Wastewater influent sample
E. xiangfangensis subsp. oharae	Enterobacter hormaechei subsp. oharae	AZ_602	GCA_015681205.1	SAMN07501519	PRJNA514245	Contig	219	50275	5097466	98.9	97.3	1.6	0.2	0.9	China	Clinical	Homo sapiens	Urine
E. xiangfangensis subsp. oharae	Enterobacter hormaechei subsp. oharae	AZ_656	GCA_015681355.1	SAMN07501527	PRJNA514245	Contig	325	39992	5187590	98.8	97	1.8	0.2	1	Israel	Clinical	Homo sapiens	Peritoneal
E. xiangfangensis subsp. oharae	Enterobacter hormaechei	CQS76	GCA_015683615.1	SAMN11230987	PRJNA514245	Contig	192	66143	4936138	99.1	98.9	0.2	0.2	0.7	Australia	Clinical	Homo sapiens	Urine
E. xiangfangensis subsp. oharae	Enterobacter hormaechei	CQS34	GCA_015684025.1	SAMN11230942	PRJNA514245	Contig	331	34032	5065308	97.7	97.5	0.2	0.7	1.6	Australia	Clinical	Homo sapiens	Clinical specimen
E. xiangfangensis subsp. oharae	Enterobacter hormaechei	CQS24	GCA_015684195.1	SAMN11230931	PRJNA514245	Contig	164	111569	5052586	99.1	98.9	0.2	0.2	0.7	Australia	Clinical	Homo sapiens	Bone/joint
E. xiangfangensis subsp. oharae	Enterobacter hormaechei	CQS23	GCA_015684945.1	SAMN11230930	PRJNA514245	Contig	312	48556	5133757	98.8	98.6	0.2	0.5	0.7	Australia	Clinical	Homo sapiens	Clinical specimen
E. xiangfangensis subsp. oharae	Enterobacter hormaechei	CQS28	GCA_015686285.1	SAMN11230935	PRJNA514245	Contig	297	46521	5025954	98.6	98.4	0.2	0.2	1.2	Australia	Clinical	Homo sapiens	Intra-abdominal
E. xiangfangensis subsp. oharae	Enterobacter hormaechei subsp. oharae	AZ_601	GCA_015959985.1	SAMN07501518	PRJNA514245	Contig	336	31667	5003917	98.4	98.2	0.2	0.2	1.4	China	Clinical	Homo sapiens	Sputum
E. xiangfangensis subsp. oharae	Enterobacter hormaechei	144I7	GCA_016633325.1	SAMN17137959	PRJNA687224	Scaffold	153	94307	5119734	98.8636	98.6364	0.227273	0.227273	0.909091	France	Clinical	Homo sapiens	Clinical specimen
E. xiangfangensis subsp. oharae	Enterobacter hormaechei	142I4	GCA_016633345.1	SAMN17137956	PRJNA687224	Scaffold	255	62440	5081842	98.6	98.4	0.2	0.5	0.9	France	Clinical	Homo sapiens	Clinical specimen
E. xiangfangensis subsp. oharae	Enterobacter hormaechei	CFSAN082786	GCA_017258135.1	SAMN12610329	PRJNA278886	Contig	113	110332	4803242	98.9	98.4	0.5	0.2	0.9	USA	Clinical	Homo sapiens	Sputum
E. xiangfangensis subsp. oharae	Enterobacter hormaechei	CVM 45434	GCA_018455235.1	SAMN12619237	PRJNA561052	Contig	75	306906	4587095	98.6	98.4	0.2	0.5	0.9	USA	Environmental	Agricultural	Animal feed
E. xiangfangensis subsp. oharae	Enterobacter hormaechei	CVM 45435	GCA_018455285.1	SAMN12619238	PRJNA561052	Contig	52	366621	4639550	98.9	98	0.9	0.2	0.9	USA	Environmental	Agricultural	Animal feed
E. xiangfangensis subsp. oharae	Enterobacter hormaechei	CVM 45444	GCA_018455385.1	SAMN12619247	PRJNA561052	Contig	50	193780	4591014	98.9	98.4	0.5	0.2	0.9	USA	Environmental	-	-
E. xiangfangensis subsp. oharae	Enterobacter hormaechei	CVM 45505	GCA_018455425.1	SAMN12619308	PRJNA561052	Contig	96	160563	4790265	98.6	95.9	2.7	0.2	1.2	USA	Environmental	-	-
E. xiangfangensis subsp. oharae	Enterobacter hormaechei	SRU4.4	GCA_020809025.1	SAMN22357974	PRJNA771517	Scaffold	380	30879	4661946	98.4091	98.1818	0.227273	0.681818	0.909091	South Africa	Plant	Chili pepper (Capsicum annuum cv. King Arthur)	-
E. xiangfangensis subsp. oharae	Enterobacter hormaechei	IW523	GCA_021031425.1	SAMEA8581489	PRJNA514245	Contig	132	94443	4680850	98.9	98.4	0.5	0.2	0.9	Pakistan	Clinical	Homo sapiens	Clinical specimen
E. xiangfangensis subsp. oharae	Enterobacter hormaechei	PP221	GCA_021033705.1	SAMEA8581528	PRJNA514245	Contig	83	163120	4727261	98.8	98.6	0.2	0.2	1	Pakistan	Clinical	Homo sapiens	Clinical specimen
E. xiangfangensis subsp. oharae	Enterobacter hormaechei	IW555-2	GCA_021034885.1	SAMEA8581494	PRJNA514245	Contig	171	122589	4941548	98.7	98.2	0.5	0.2	1.1	Pakistan	Clinical	Homo sapiens	Clinical specimen
E. xiangfangensis subsp. oharae	Enterobacter hormaechei	IW238	GCA_021038225.1	SAMEA8581447	PRJNA514245	Contig	95	127238	4687046	98.9	98.2	0.7	0.2	0.9	Pakistan	Clinical	Homo sapiens	Clinical specimen
E. xiangfangensis subsp. oharae	Enterobacter hormaechei	PS476	GCA_021038705.1	SAMEA8581655	PRJNA514245	Contig	77	153078	4638223	98.9	98.4	0.5	0.2	0.9	Pakistan	Clinical	Homo sapiens	Clinical specimen
E. xiangfangensis subsp. oharae	Enterobacter hormaechei	IW223	GCA_021096245.1	SAMEA8581446	PRJNA514245	Contig	109	122079	4740300	98.8	97	1.8	0.2	1	Pakistan	Clinical	Homo sapiens	Clinical specimen
E. xiangfangensis subsp. oharae	Enterobacter hormaechei	IW287	GCA_021096325.1	SAMEA8581455	PRJNA514245	Contig	183	45846	4652898	98.8	98.6	0.2	0.2	1	Pakistan	Clinical	Homo sapiens	Clinical specimen
E. xiangfangensis subsp. oharae	Enterobacter hormaechei	PP199	GCA_021096635.1	SAMEA8581523	PRJNA514245	Contig	112	108649	4692848	98.6	98.4	0.2	0.2	1.2	Pakistan	Clinical	Homo sapiens	Clinical specimen
E. xiangfangensis subsp. oharae	Enterobacter hormaechei	C210303	GCA_023750205.1	SAMN28189627	PRJNA837096	Scaffold	28	611580	4580682	99.0909	98.8636	0.227273	0.227273	0.681818	China	Clinical	Homo sapiens	Clinical specimen
E. xiangfangensis subsp. oharae	Enterobacter hormaechei	C210276	GCA_023750685.1	SAMN28189601	PRJNA837096	Contig	53	241985	4717873	99.0909	98.8636	0.227273	0.227273	0.681818	China	Clinical	Homo sapiens	Clinical specimen
E. xiangfangensis subsp. oharae	Enterobacter hormaechei subsp. oharae	GN02032	GCF_001011775.1	SAMN03495965	PRJNA259658	Contig	92	154706	4698256	99.0909	98.8636	0.227273	0.227273	0.681818	USA	Clinical	Homo sapiens	Bodily fluid
E. xiangfangensis subsp. oharae	Enterobacter hormaechei subsp. oharae	921_ECLO	GCF_001075365.1	SAMN03198137	PRJNA267549	Contig	140	105602	4698700	99.0909	98.8636	0.227273	0.227273	0.681818	USA	Clinical	Homo sapiens	Clinical specimen
E. xiangfangensis subsp. oharae	Enterobacter hormaechei	ST108:941726609	GCF_001316615.1	SAMN04011429	PRJNA287968	Contig	340	83609	5288220	99.0909	98.4091	0.681818	0.227273	0.681818	South Africa	Clinical	Homo sapiens	Clinical specimen
E. xiangfangensis subsp. oharae	Enterobacter hormaechei subsp. oharae	SMART_268	GCF_001471975.1	SAMN04252891	PRJNA259658	Contig	93	216725	5118691	99.0909	98.8636	0.227273	0.227273	0.681818	Spain	Clinical	Homo sapiens	Clinical specimen
E. xiangfangensis subsp. oharae	Enterobacter hormaechei subsp. oharae	GN04225	GCF_001518225.1	SAMN04407785	PRJNA259658	Contig	118	104744	4784638	99.0909	98.8636	0.227273	0.227273	0.681818	USA	Clinical	Homo sapiens	Blood
E. xiangfangensis subsp. oharae	Enterobacter hormaechei subsp. oharae	GN04369	GCF_001518605.1	SAMN04407790	PRJNA259658	Contig	165	47475	4868602	98.1818	97.9545	0.227273	1.13636	0.681818	USA	Clinical	Homo sapiens	Blood
E. xiangfangensis subsp. oharae	Enterobacter hormaechei subsp. oharae	SMART_1260	GCF_001524915.1	SAMN04430990	PRJNA259658	Contig	137	154268	5222867	99.0909	98.8636	0.227273	0.227273	0.681818	Australia	Clinical	Homo sapiens	Abdomen
E. xiangfangensis subsp. oharae	Enterobacter hormaechei subsp. oharae	DSM 16687	GCF_001729705.1	SAMN05581749	PRJNA259658	Complete Genome	1		4724316	99.0909	98.8636	0.227273	0.227273	0.681818	Germany	Clinical	Homo sapiens	Mouth swab
E. xiangfangensis subsp. oharae	Enterobacter cloacae complex sp.	AR_0072	GCF_002954165.1	SAMN04014913	PRJNA292904	Complete Genome	3		4875791	99.0909	98.8636	0.227273	0.227273	0.681818	-	Clinical	Homo sapiens	Clinical specimen
E. xiangfangensis subsp. oharae	Enterobacter hormaechei subsp. oharae	105I8	GCF_003289315.1	SAMN09435820	PRJNA472443	Scaffold	406	73870	5128092	98.8636	98.6364	0.227273	0.454545	0.681818	France	Clinical	Homo sapiens	Urine
E. xiangfangensis subsp. oharae	Enterobacter hormaechei subsp. oharae	152 E1	GCF_003289705.1	SAMN09435825	PRJNA472443	Scaffold	332	63023	5090594	98.6364	98.4091	0.227273	0.681818	0.681818	France	Clinical	Homo sapiens	Urine
E. xiangfangensis subsp. oharae	Enterobacter hormaechei	GER_MD12_1511_Ecl_086	GCF_003321545.1	SAMN08519295	PRJNA433857	Contig	78	151750	4716521	99.0909	98.8636	0.227273	0.227273	0.681818	Germany	Animal	Dog (Canis lupus familiaris)	Faeces
E. xiangfangensis subsp. oharae	Enterobacter hormaechei	CRE06	GCF_003401515.1	SAMN08623782	PRJNA436373	Contig	377	199285	4831039	98.8636	98.6364	0.227273	0.227273	0.909091	USA	Clinical	Homo sapiens	Blood
E. xiangfangensis subsp. oharae	Enterobacter hormaechei	T0181B.E-5	GCF_008081875.1	SAMN09981308	PRJNA489090	Contig	113	153637	4936619	98.8636	98.6364	0.227273	0.227273	0.909091	USA	Clinical	Homo sapiens	Faeces
E. xiangfangensis subsp. oharae	Enterobacter hormaechei	N039.H-17	GCF_008082445.1	SAMN09981267	PRJNA489090	Contig	80	187896	4767344	99.0909	98.8636	0.227273	0.227273	0.681818	USA	Clinical	Homo sapiens	Faeces
E. xiangfangensis subsp. oharae	Enterobacter hormaechei	N039.E-13	GCF_008082615.1	SAMN09981261	PRJNA489090	Contig	88	154164	4813277	99.0909	98.8636	0.227273	0.227273	0.681818	USA	Clinical	Homo sapiens	Faeces
E. xiangfangensis subsp. oharae	Enterobacter hormaechei	AS012343	GCF_010597425.1	SAMN12250662	PRJNA553678	Scaffold	1238	109348	5084099	99.0909	98.8636	0.227273	0.227273	0.681818	USA	Clinical	Homo sapiens	Lung
E. xiangfangensis subsp. oharae	Enterobacter hormaechei	AS012265	GCF_010598585.1	SAMN12250584	PRJNA553678	Scaffold	519	80786	4856493	99.0909	98.8636	0.227273	0.227273	0.681818	USA	Clinical	Homo sapiens	Lung
E. xiangfangensis subsp. oharae	Enterobacter hormaechei	AS012288	GCF_010602525.1	SAMN12250607	PRJNA553678	Scaffold	698	134100	4945657	98.8636	98.6364	0.227273	0.227273	0.909091	USA	Clinical	Homo sapiens	Lung
E. xiangfangensis subsp. oharae	Enterobacter hormaechei	RHBSTW-00105	GCF_013625265.1	SAMN15148488	PRJNA605147	Complete Genome	4		4915705	99.0909	98.8636	0.227273	0.227273	0.681818	United Kingdom	Environmental	Water	Freshwater sample from downstream of wastewater treatment plant
E. xiangfangensis subsp. oharae	Enterobacter hormaechei	RHBSTW-00083	GCF_013625575.1	SAMN15148476	PRJNA605147	Complete Genome	4		4904566	99.0909	98.8636	0.227273	0.227273	0.681818	United Kingdom	Environmental	Water	Wastewater effluent sample
E. xiangfangensis subsp. oharae	Enterobacter hormaechei	RHBSTW-00916	GCF_013726395.1	SAMN15148743	PRJNA605147	Complete Genome	4		4849166	99.0909	98.8636	0.227273	0.227273	0.681818	United Kingdom	Environmental	Water	Freshwater sample from upstream of wastewater treatment plant
E. xiangfangensis subsp. oharae	Enterobacter hormaechei	RHBSTW-00844	GCF_013731155.1	SAMN15148712	PRJNA605147	Complete Genome	4		4888880	98.6364	98.4091	0.227273	0.454545	0.909091	United Kingdom	Environmental	Water	Wastewater influent sample
E. xiangfangensis subsp. oharae	Enterobacter hormaechei	RHBSTW-00220	GCF_013743295.1	SAMN15148549	PRJNA605147	Complete Genome	5		4852893	98.8636	98.6364	0.227273	0.227273	0.909091	United Kingdom	Environmental	Water	Wastewater influent sample
E. xiangfangensis subsp. oharae	Enterobacter hormaechei	RHBSTW-00217	GCF_013743755.1	SAMN15148546	PRJNA605147	Complete Genome	4		4808935	99.0909	98.8636	0.227273	0.227273	0.681818	United Kingdom	Environmental	Water	Wastewater influent sample
E. xiangfangensis subsp. oharae	Enterobacter hormaechei	RHBSTW-00216	GCF_013743935.1	SAMN15148545	PRJNA605147	Complete Genome	5		4852893	98.8636	98.6364	0.227273	0.227273	0.909091	United Kingdom	Environmental	Water	Wastewater influent sample
E. xiangfangensis subsp. oharae	Enterobacter hormaechei	RHBSTW-00198	GCF_013744415.1	SAMN15148534	PRJNA605147	Complete Genome	4		4861737	99.0909	98.8636	0.227273	0.227273	0.681818	United Kingdom	Environmental	Water	Freshwater sample from downstream of wastewater treatment plant
E. xiangfangensis subsp. oharae	Enterobacter hormaechei	RHBSTW-00564	GCF_013747035.1	SAMN15148653	PRJNA605147	Complete Genome	4		4847420	99.0909	98.8636	0.227273	0.227273	0.681818	United Kingdom	Environmental	Water	Freshwater sample from downstream of wastewater treatment plant
E. xiangfangensis subsp. oharae	Enterobacter hormaechei	RHBSTW-00103	GCF_014104115.1	SAMN15148486	PRJNA605147	Contig	10	4575334	4912348	99.0909	98.8636	0.227273	0.227273	0.681818	United Kingdom	Environmental	Water	Freshwater sample from downstream of wastewater treatment plant
E. xiangfangensis subsp. oharae	Enterobacter hormaechei	RHBSTW-00564_human 7	GCF_014235575.1	SAMN15689506	PRJNA649713	Scaffold	91	181423	4813154	99.0909	98.8636	0.227273	0.227273	0.681818	USA	Clinical	Homo sapiens	Urinary tract infection
E. xiangfangensis subsp. oharae	Enterobacter hormaechei	RHBSTW-00564_human 10	GCF_014235605.1	SAMN15689509	PRJNA649713	Scaffold	88	182399	4765656	99.0909	98.8636	0.227273	0.227273	0.681818	USA	Clinical	Homo sapiens	Respiratory sample
E. xiangfangensis subsp. oharae	Enterobacter hormaechei	UCI147	GCF_014901935.1	SAMN08148195	PRJNA271899	Scaffold	23	479099	4925292	99.0909	98.8636	0.227273	0.227273	0.681818	USA	Clinical	Homo sapiens	Clinical specimen
E. xiangfangensis subsp. oharae	Enterobacter hormaechei	UCICRE-131	GCF_014902275.1	SAMN08148179	PRJNA271899	Scaffold	19	503566	4751140	99.0909	98.8636	0.227273	0.227273	0.681818	USA	Clinical	Homo sapiens	Clinical specimen
E. xiangfangensis subsp. oharae	Enterobacter hormaechei	EC3	GCF_015266205.1	SAMN16513523	PRJNA669537	Contig	66	306466	4866950	99.0909	98.8636	0.227273	0.227273	0.681818	South Africa	Clinical	Homo sapiens	Blood
E. xiangfangensis subsp. oharae	Enterobacter hormaechei	EC9	GCF_015266225.1	SAMN16513520	PRJNA669537	Contig	362	197181	5239093	99.0909	98.8636	0.227273	0.227273	0.681818	South Africa	Clinical	Homo sapiens	Blood
E. xiangfangensis subsp. oharae	Enterobacter hormaechei	EB00029	GCF_015701145.1	SAMN16340114	PRJNA475751	Contig	64	253755	4684330	99.0909	98.8636	0.227273	0.227273	0.681818	USA	Clinical	Homo sapiens	Sputum
E. xiangfangensis subsp. oharae	Enterobacter hormaechei	EB00016	GCF_015701285.1	SAMN16340109	PRJNA475751	Contig	62	222404	4670749	99.0909	98.8636	0.227273	0.227273	0.681818	USA	Clinical	Homo sapiens	Wound
E. xiangfangensis subsp. oharae	Enterobacter hormaechei	va19138769	GCF_018420095.1	SAMN17373145	PRJNA692829	Scaffold	56	195035	4463886	98.8636	98.6364	0.227273	0.227273	0.909091	Germany	Clinical	Homo sapiens	Rectal swab/faeces
E. xiangfangensis subsp. oharae	Enterobacter hormaechei	sc17223997	GCF_018438665.1	SAMN17371859	PRJNA692829	Scaffold	113	101188	4682501	98.8636	98.6364	0.227273	0.227273	0.909091	Germany	Clinical	Homo sapiens	Rectal swab/faeces
E. xiangfangensis subsp. oharae	Enterobacter hormaechei	G17	GCF_019356035.1	SAMN20299883	PRJNA747900	Complete Genome	4		4898175	98.8636	98.6364	0.227273	0.227273	0.909091	China	Animal	Duck	-
E. xiangfangensis subsp. oharae	Enterobacter hormaechei	49589CZ	GCF_020695685.1	SAMN22377414	PRJNA772913	Complete Genome	7		5217738	98.8636	98.6364	0.227273	0.227273	0.909091	Czech Republic	Clinical	Homo sapiens	Decubitus swab
E. xiangfangensis subsp. oharae	Enterobacter hormaechei subsp. oharae	NMI884_20	GCF_020922885.1	SAMN22929974	PRJNA779285	Contig	156	118577	4851063	99.0909	98.8636	0.227273	0.227273	0.681818	Poland	Clinical	Homo sapiens	Rectal Swab
E. xiangfangensis subsp. oharae	Enterobacter hormaechei subsp. oharae	NMI2283_20	GCF_020922995.1	SAMN22929973	PRJNA779285	Contig	139	113263	4802762	99.0909	98.8636	0.227273	0.227273	0.681818	Poland	Clinical	Homo sapiens	Rectal Swab
E. xiangfangensis subsp. oharae	Enterobacter hormaechei	BC-BR406-2	GCF_021503415.1	SAMN21922851	PRJNA767644	Contig	4	4775718	4912294	98.8636	98.6364	0.227273	0.227273	0.909091	Bangladesh	Clinical	Homo sapiens	Rectal Swab
E. xiangfangensis subsp. oharae	Enterobacter hormaechei	BC-BR428-1	GCF_021503425.1	SAMN21922852	PRJNA767644	Contig	6	4724140	4914486	98.8636	98.6364	0.227273	0.227273	0.909091	Bangladesh	Clinical	Homo sapiens	Rectal Swab
E. xiangfangensis subsp. oharae	Enterobacter hormaechei subsp. hormaechei	CCBH26702	GCF_023060695.1	SAMN27549401	PRJNA677881	Contig	85	136828	4779192	99.0909	98.8636	0.227273	0.227273	0.681818	Brazil	Clinical	Homo sapiens	Clinical specimen
E. xiangfangensis subsp. oharae	Enterobacter hormaechei	VA42547	GCF_024104535.1	SAMN19022249	PRJNA727521	Contig	112	78133	4579928	98.8636	98.6364	0.227273	0.227273	0.909091	Germany	Clinical	Homo sapiens	Perianal skin
E. xiangfangensis subsp. oharae	Enterobacter hormaechei	e1284	GCF_900074965.1	SAMEA2273322	PRJEB5065	Scaffold	53	170799	4806682	99.0909	98.8636	0.227273	0.227273	0.681818	United Kingdom	Clinical	Homo sapiens	Blood
E. xiangfangensis subsp. oharae	Enterobacter hormaechei	e1251	GCF_900074985.1	SAMEA2273317	PRJEB5065	Scaffold	51	272116	4861133	99.0909	98.8636	0.227273	0.227273	0.681818	United Kingdom	Clinical	Homo sapiens	Blood
E. xiangfangensis subsp. oharae	Enterobacter hormaechei	e1109	GCF_900075005.1	SAMEA2273300	PRJEB5065	Scaffold	57	222339	4787547	98.8636	98.6364	0.227273	0.227273	0.909091	United Kingdom	Clinical	Homo sapiens	Blood
E. xiangfangensis subsp. oharae	Enterobacter hormaechei	e11	GCF_900075085.1	SAMEA2273117	PRJEB5065	Scaffold	103	234807	5068345	99.0909	98.8636	0.227273	0.227273	0.681818	United Kingdom	Clinical	Homo sapiens	Blood
E. xiangfangensis subsp. oharae	Enterobacter hormaechei	e1227	GCF_900075105.1	SAMEA2273507	PRJEB5065	Scaffold	74	174652	4940014	99.0909	98.8636	0.227273	0.227273	0.681818	United Kingdom	Clinical	Homo sapiens	Blood
E. xiangfangensis subsp. oharae	Enterobacter hormaechei	e1028	GCF_900075185.1	SAMEA2273486	PRJEB5065	Scaffold	71	184389	4946394	99.0909	98.8636	0.227273	0.227273	0.681818	United Kingdom	Clinical	Homo sapiens	Blood
E. xiangfangensis subsp. oharae	Enterobacter hormaechei	e1222	GCF_900075205.1	SAMEA2273310	PRJEB5065	Scaffold	91	143620	4945319	99.0909	98.8636	0.227273	0.227273	0.681818	United Kingdom	Clinical	Homo sapiens	Blood
E. xiangfangensis subsp. oharae	Enterobacter hormaechei	e1198	GCF_900075215.1	SAMEA2273306	PRJEB5065	Scaffold	76	154918	4790146	99.0909	98.8636	0.227273	0.227273	0.681818	United Kingdom	Clinical	Homo sapiens	Blood
E. xiangfangensis subsp. oharae	Enterobacter hormaechei	e1032	GCF_900075245.1	SAMEA2273282	PRJEB5065	Scaffold	73	196084	5055397	99.0909	98.8636	0.227273	0.227273	0.681818	United Kingdom	Clinical	Homo sapiens	Blood
E. xiangfangensis subsp. oharae	Enterobacter hormaechei	e1154	GCF_900075255.1	SAMEA2273297	PRJEB5065	Scaffold	79	178212	4829765	99.0909	98.8636	0.227273	0.227273	0.681818	United Kingdom	Clinical	Homo sapiens	Blood
E. xiangfangensis subsp. oharae	Enterobacter hormaechei	e1101	GCF_900075265.1	SAMEA2273212	PRJEB5065	Scaffold	54	225145	4795310	98.8636	98.6364	0.227273	0.227273	0.909091	United Kingdom	Clinical	Homo sapiens	Blood
E. xiangfangensis subsp. oharae	Enterobacter hormaechei	e1083	GCF_900075365.1	SAMEA2273487	PRJEB5065	Scaffold	79	222559	4961108	99.0909	98.8636	0.227273	0.227273	0.681818	United Kingdom	Clinical	Homo sapiens	Blood
E. xiangfangensis subsp. oharae	Enterobacter hormaechei	e1285	GCF_900075415.1	SAMEA2273323	PRJEB5065	Scaffold	84	155198	4931083	99.0909	98.8636	0.227273	0.227273	0.681818	United Kingdom	Clinical	Homo sapiens	Blood
E. xiangfangensis subsp. oharae	Enterobacter hormaechei	e1286	GCF_900075445.1	SAMEA2273324	PRJEB5065	Scaffold	212	183315	4888261	99.0909	98.8636	0.227273	0.227273	0.681818	United Kingdom	Clinical	Homo sapiens	Blood
E. xiangfangensis subsp. oharae	Enterobacter hormaechei	e1331	GCF_900075505.1	SAMEA2273498	PRJEB5065	Scaffold	68	183347	4869777	99.0909	98.8636	0.227273	0.227273	0.681818	United Kingdom	Clinical	Homo sapiens	Blood
E. xiangfangensis subsp. oharae	Enterobacter hormaechei	e1337	GCF_900075535.1	SAMEA2273335	PRJEB5065	Scaffold	68	134978	4723123	99.0909	98.8636	0.227273	0.227273	0.681818	United Kingdom	Clinical	Homo sapiens	Blood
E. xiangfangensis subsp. oharae	Enterobacter hormaechei	e1351	GCF_900075605.1	SAMEA2273342	PRJEB5065	Scaffold	60	194051	4787274	98.8636	98.6364	0.227273	0.227273	0.909091	United Kingdom	Clinical	Homo sapiens	Blood
E. xiangfangensis subsp. oharae	Enterobacter hormaechei	e1386	GCF_900075635.1	SAMEA2273345	PRJEB5065	Scaffold	88	216348	5002252	99.0909	98.8636	0.227273	0.227273	0.681818	United Kingdom	Clinical	Homo sapiens	Blood
E. xiangfangensis subsp. oharae	Enterobacter hormaechei	e1487	GCF_900075775.1	SAMEA2273363	PRJEB5065	Scaffold	51	195333	4791577	98.8636	98.6364	0.227273	0.227273	0.909091	United Kingdom	Clinical	Homo sapiens	Blood
E. xiangfangensis subsp. oharae	Enterobacter hormaechei	e1518	GCF_900075795.1	SAMEA2273367	PRJEB5065	Scaffold	93	129790	4903719	99.0909	98.8636	0.227273	0.227273	0.681818	United Kingdom	Clinical	Homo sapiens	Blood
E. xiangfangensis subsp. oharae	Enterobacter hormaechei	e1521	GCF_900075825.1	SAMEA2273371	PRJEB5065	Scaffold	43	222180	4717058	98.8636	98.6364	0.227273	0.227273	0.909091	United Kingdom	Clinical	Homo sapiens	Blood
E. xiangfangensis subsp. oharae	Enterobacter hormaechei	e17	GCF_900076055.1	SAMEA2273118	PRJEB5065	Scaffold	85	143496	5069331	99.0909	98.8636	0.227273	0.227273	0.681818	United Kingdom	Clinical	Homo sapiens	Blood
E. xiangfangensis subsp. oharae	Enterobacter hormaechei	e1772	GCF_900076135.1	SAMEA2273514	PRJEB5065	Scaffold	75	170198	4959604	99.0909	98.8636	0.227273	0.227273	0.681818	United Kingdom	Clinical	Homo sapiens	Blood
E. xiangfangensis subsp. oharae	Enterobacter hormaechei	e1764	GCF_900076155.1	SAMEA2273411	PRJEB5065	Scaffold	87	186212	4963588	99.0909	98.8636	0.227273	0.227273	0.681818	United Kingdom	Clinical	Homo sapiens	Blood
E. xiangfangensis subsp. oharae	Enterobacter hormaechei	e2024	GCF_900076355.1	SAMEA2273433	PRJEB5065	Scaffold	74	183702	4900805	99.0909	98.8636	0.227273	0.227273	0.681818	United Kingdom	Clinical	Homo sapiens	Blood
E. xiangfangensis subsp. oharae	Enterobacter hormaechei	e2071	GCF_900076405.1	SAMEA2273438	PRJEB5065	Scaffold	94	120258	4960127	98.8636	98.6364	0.227273	0.454545	0.681818	United Kingdom	Clinical	Homo sapiens	Blood
E. xiangfangensis subsp. oharae	Enterobacter hormaechei	e2276	GCF_900076475.1	SAMEA2273509	PRJEB5065	Scaffold	93	181340	5083775	99.0909	98.8636	0.227273	0.227273	0.681818	United Kingdom	Clinical	Homo sapiens	Blood
E. xiangfangensis subsp. oharae	Enterobacter hormaechei	e242	GCF_900076595.1	SAMEA2273133	PRJEB5065	Scaffold	70	217541	5025248	99.0909	98.8636	0.227273	0.227273	0.681818	United Kingdom	Clinical	Homo sapiens	Blood
E. xiangfangensis subsp. oharae	Enterobacter hormaechei	e247	GCF_900076605.1	SAMEA2273473	PRJEB5065	Scaffold	80	143936	4841022	99.0909	98.8636	0.227273	0.227273	0.681818	United Kingdom	Clinical	Homo sapiens	Blood
E. xiangfangensis subsp. oharae	Enterobacter hormaechei	e2487	GCF_900076645.1	SAMEA2273459	PRJEB5065	Scaffold	57	197149	4846456	98.8636	98.6364	0.227273	0.227273	0.909091	United Kingdom	Clinical	Homo sapiens	Blood
E. xiangfangensis subsp. oharae	Enterobacter hormaechei	e2722	GCF_900076735.1	SAMEA2273465	PRJEB5065	Scaffold	125	102612	4919262	98.6364	98.4091	0.227273	0.681818	0.681818	United Kingdom	Clinical	Homo sapiens	Blood
E. xiangfangensis subsp. oharae	Enterobacter hormaechei	e272	GCF_900076745.1	SAMEA2273474	PRJEB5065	Scaffold	75	148053	4620136	99.0909	98.8636	0.227273	0.227273	0.681818	United Kingdom	Clinical	Homo sapiens	Blood
E. xiangfangensis subsp. oharae	Enterobacter hormaechei	e282	GCF_900076805.1	SAMEA2273139	PRJEB5065	Scaffold	45	254799	4761284	98.6364	98.4091	0.227273	0.454545	0.909091	United Kingdom	Clinical	Homo sapiens	Blood
E. xiangfangensis subsp. oharae	Enterobacter hormaechei	e287	GCF_900076835.1	SAMEA2273141	PRJEB5065	Scaffold	55	192822	4792403	98.8636	98.6364	0.227273	0.227273	0.909091	United Kingdom	Clinical	Homo sapiens	Blood
E. xiangfangensis subsp. oharae	Enterobacter hormaechei	e289	GCF_900076845.1	SAMEA2273143	PRJEB5065	Scaffold	66	293388	4680777	99.0909	98.8636	0.227273	0.227273	0.681818	United Kingdom	Clinical	Homo sapiens	Blood
E. xiangfangensis subsp. oharae	Enterobacter hormaechei	e288	GCF_900076855.1	SAMEA2273142	PRJEB5065	Scaffold	49	232951	4792973	98.8636	98.6364	0.227273	0.227273	0.909091	United Kingdom	Clinical	Homo sapiens	Blood
E. xiangfangensis subsp. oharae	Enterobacter hormaechei	e301	GCF_900076895.1	SAMEA2273146	PRJEB5065	Scaffold	88	176911	5260515	99.0909	98.8636	0.227273	0.227273	0.681818	United Kingdom	Clinical	Homo sapiens	Blood
E. xiangfangensis subsp. oharae	Enterobacter hormaechei	e302	GCF_900076905.1	SAMEA2273211	PRJEB5065	Scaffold	48	192851	4847026	98.8636	98.6364	0.227273	0.227273	0.909091	United Kingdom	Clinical	Homo sapiens	Blood
E. xiangfangensis subsp. oharae	Enterobacter hormaechei	e341	GCF_900076975.1	SAMEA2273153	PRJEB5065	Scaffold	86	214406	4925052	99.0909	98.8636	0.227273	0.227273	0.681818	United Kingdom	Clinical	Homo sapiens	Blood
E. xiangfangensis subsp. oharae	Enterobacter hormaechei	e351	GCF_900076985.1	SAMEA2273154	PRJEB5065	Scaffold	74	194686	4852652	98.8636	98.6364	0.227273	0.227273	0.909091	United Kingdom	Clinical	Homo sapiens	Blood
E. xiangfangensis subsp. oharae	Enterobacter hormaechei	e352	GCF_900076995.1	SAMEA2273155	PRJEB5065	Scaffold	60	172678	4743528	98.8636	98.6364	0.227273	0.227273	0.909091	United Kingdom	Clinical	Homo sapiens	Blood
E. xiangfangensis subsp. oharae	Enterobacter hormaechei	e452	GCF_900077185.1	SAMEA2273170	PRJEB5065	Scaffold	86	153907	5148872	99.0909	98.8636	0.227273	0.227273	0.681818	United Kingdom	Clinical	Homo sapiens	Blood
E. xiangfangensis subsp. oharae	Enterobacter hormaechei	e532	GCF_900077275.1	SAMEA2273183	PRJEB5065	Scaffold	48	232940	4789757	98.8636	98.6364	0.227273	0.227273	0.909091	United Kingdom	Clinical	Homo sapiens	Blood
E. xiangfangensis subsp. oharae	Enterobacter hormaechei	e533	GCF_900077285.1	SAMEA2273184	PRJEB5065	Scaffold	82	183344	5029403	99.0909	98.6364	0.454545	0.227273	0.681818	United Kingdom	Clinical	Homo sapiens	Blood
E. xiangfangensis subsp. oharae	Enterobacter hormaechei	e534	GCF_900077315.1	SAMEA2273185	PRJEB5065	Scaffold	70	192854	4820568	98.8636	98.6364	0.227273	0.227273	0.909091	United Kingdom	Clinical	Homo sapiens	Blood
E. xiangfangensis subsp. oharae	Enterobacter hormaechei	e559	GCF_900077355.1	SAMEA2273190	PRJEB5065	Scaffold	64	185359	4898563	99.0909	98.8636	0.227273	0.227273	0.681818	United Kingdom	Clinical	Homo sapiens	Blood
E. xiangfangensis subsp. oharae	Enterobacter hormaechei	e633	GCF_900077515.1	SAMEA2273204	PRJEB5065	Scaffold	101	181829	4665747	99.0909	98.8636	0.227273	0.227273	0.681818	United Kingdom	Clinical	Homo sapiens	Blood
E. xiangfangensis subsp. oharae	Enterobacter hormaechei	e751	GCF_900077665.1	SAMEA2273230	PRJEB5065	Scaffold	52	232839	4754886	98.8636	98.6364	0.227273	0.227273	0.909091	United Kingdom	Clinical	Homo sapiens	Blood
E. xiangfangensis subsp. oharae	Enterobacter hormaechei	e786	GCF_900077745.1	SAMEA2273481	PRJEB5065	Scaffold	73	234817	5069956	99.0909	98.8636	0.227273	0.227273	0.681818	United Kingdom	Clinical	Homo sapiens	Blood
E. xiangfangensis subsp. oharae	Enterobacter hormaechei	e813	GCF_900077815.1	SAMEA2273482	PRJEB5065	Scaffold	81	244545	5038849	99.0909	98.8636	0.227273	0.227273	0.681818	United Kingdom	Clinical	Homo sapiens	Blood
E. xiangfangensis subsp. oharae	Enterobacter hormaechei	e856	GCF_900077955.1	SAMEA2273254	PRJEB5065	Scaffold	61	194181	4845079	98.6364	98.4091	0.227273	0.454545	0.909091	United Kingdom	Clinical	Homo sapiens	Blood
E. xiangfangensis subsp. oharae	Enterobacter hormaechei	e894	GCF_900077975.1	SAMEA2273261	PRJEB5065	Scaffold	75	188361	4667352	99.0909	98.8636	0.227273	0.227273	0.681818	United Kingdom	Clinical	Homo sapiens	Blood
E. xiangfangensis subsp. oharae	Enterobacter hormaechei	e965	GCF_900078115.1	SAMEA2273272	PRJEB5065	Scaffold	72	197609	4768349	99.0909	98.8636	0.227273	0.227273	0.681818	United Kingdom	Clinical	Homo sapiens	Blood
E. xiangfangensis subsp. oharae	Enterobacter hormaechei	e978	GCF_900078145.1	SAMEA2273278	PRJEB5065	Scaffold	93	206753	4871008	99.0909	98.8636	0.227273	0.227273	0.681818	United Kingdom	Clinical	Homo sapiens	Blood
E. xiangfangensis subsp. oharae	Enterobacter hormaechei	e985	GCF_900078155.1	SAMEA2273279	PRJEB5065	Scaffold	70	195973	4796653	99.0909	98.8636	0.227273	0.227273	0.681818	United Kingdom	Clinical	Homo sapiens	Blood
E. xiangfangensis subsp. oharae	Enterobacter hormaechei	NFIX45	GCF_900102705.1	SAMN03159368	PRJEB15686	Scaffold	20	343550	4423871	99.0909	98.8636	0.227273	0.227273	0.681818	USA	Plant	Switchgrass	Endophyte
E. xiangfangensis subsp. oharae	Enterobacter hormaechei	NCTC13405	GCF_900447305.1	SAMEA2709034	PRJEB6403	Contig	3	4571073	4584218	97.0455	96.8182	0.227273	2.04545	0.909091	United Kingdom	Clinical	Homo sapiens	Clinical specimen
E. xiangfangensis subsp. oharae	Enterobacter hormaechei	NCTC13406	GCF_900447645.1	SAMEA3443780	PRJEB6403	Contig	3	4694076	4716418	98.8636	98.6364	0.227273	0.454545	0.681818	United Kingdom	Clinical	Homo sapiens	Clinical specimen
E. xiangfangensis subsp. oharae	Enterobacter hormaechei	2485STDY5438400	GCF_900557755.1	SAMEA2054000	PRJEB28457	Contig	65	187784	4692368	99.0909	98.8636	0.227273	0.227273	0.681818	United Kingdom	Clinical	Homo sapiens	Clinical specimen
E. xiangfangensis subsp. oharae	Enterobacter hormaechei	2485STDY5438401	GCF_900557845.1	SAMEA2054828	PRJEB28457	Contig	52	222620	4694965	99.0909	98.8636	0.227273	0.227273	0.681818	United Kingdom	Clinical	Homo sapiens	Clinical specimen
E. xiangfangensis subsp. oharae	Enterobacter hormaechei	2485STDY5438388	GCF_900557885.1	SAMEA2053996	PRJEB28457	Contig	49	286847	4796643	99.0909	98.8636	0.227273	0.227273	0.681818	United Kingdom	Clinical	Homo sapiens	Clinical specimen
E. xiangfangensis subsp. oharae	Enterobacter hormaechei	2485STDY5438455	GCF_900558165.1	SAMEA2054922	PRJEB28457	Scaffold	54	284115	4851831	99.0909	98.8636	0.227273	0.227273	0.681818	United Kingdom	Clinical	Homo sapiens	Clinical specimen
E. xiangfangensis subsp. oharae	Enterobacter hormaechei	2485STDY5438314	GCF_900558525.1	SAMEA2053718	PRJEB28457	Contig	94	203777	4952994	99.0909	98.8636	0.227273	0.227273	0.681818	United Kingdom	Clinical	Homo sapiens	Clinical specimen
E. xiangfangensis subsp. oharae	Enterobacter hormaechei	2485STDY5438321	GCF_900558605.1	SAMEA2053906	PRJEB28457	Scaffold	34	465196	4786364	99.0909	98.8636	0.227273	0.227273	0.681818	United Kingdom	Clinical	Homo sapiens	Clinical specimen
E. xiangfangensis subsp. oharae	Enterobacter hormaechei	2485STDY5438328	GCF_900558665.1	SAMEA1966964	PRJEB28457	Scaffold	120	205357	4917911	99.0909	98.8636	0.227273	0.227273	0.681818	United Kingdom	Clinical	Homo sapiens	Clinical specimen
E. xiangfangensis subsp. oharae	Enterobacter hormaechei	2485STDY5438329	GCF_900558675.1	SAMEA2053723	PRJEB28457	Contig	93	203789	4883524	99.0909	98.8636	0.227273	0.227273	0.681818	United Kingdom	Clinical	Homo sapiens	Clinical specimen
E. xiangfangensis subsp. oharae	Enterobacter hormaechei	2485STDY5438333	GCF_900558695.1	SAMEA2053978	PRJEB28457	Contig	120	196384	4957814	99.0909	98.8636	0.227273	0.227273	0.681818	United Kingdom	Clinical	Homo sapiens	Clinical specimen
E. xiangfangensis subsp. oharae	Enterobacter hormaechei	2485STDY5438359	GCF_900558925.1	SAMEA1973382	PRJEB28457	Contig	75	271679	5092259	99.0909	98.8636	0.227273	0.227273	0.681818	United Kingdom	Clinical	Homo sapiens	Clinical specimen
E. xiangfangensis subsp. oharae	Enterobacter hormaechei	2485STDY5438363	GCF_900558965.1	SAMEA2053988	PRJEB28457	Contig	54	267168	4774757	98.8636	98.6364	0.227273	0.227273	0.909091	United Kingdom	Clinical	Homo sapiens	Clinical specimen
E. xiangfangensis subsp. oharae	Enterobacter hormaechei	2485STDY5438375	GCF_900559055.1	SAMEA2053992	PRJEB28457	Contig	70	195145	4761538	99.0909	98.8636	0.227273	0.227273	0.681818	United Kingdom	Clinical	Homo sapiens	Clinical specimen
E. xiangfangensis subsp. steigerwaltii	Enterobacter hormaechei subsp. steigerwaltii	35010	GCA_000957775.1	SAMN03283639	PRJNA259658	Contig	81	143893	5181818	98.8	98.6	0.2	0.2	1	USA	Clinical	Homo sapiens	Clinical specimen
E. xiangfangensis subsp. steigerwaltii	Enterobacter hormaechei subsp. steigerwaltii	GN02327	GCA_001023375.1	SAMN03732696	PRJNA259658	Contig	63	109128	5333919	98.8	98.6	0.2	0.2	1	USA	Clinical	Homo sapiens	Bodily fluid
E. xiangfangensis subsp. steigerwaltii	Enterobacter hormaechei subsp. steigerwaltii	GN02338	GCA_001023395.1	SAMN03732697	PRJNA259658	Contig	58	109458	5331384	98.8	98.6	0.2	0.2	1	USA	Clinical	Homo sapiens	Bodily fluid
E. xiangfangensis subsp. steigerwaltii	Pedobacter himalayensis	HHS 22	GCA_002003685.1	SAMN03159271	PRJNA252799	Contig	85	135892	4679119	97.7	97.5	0.2	0.7	1.6	India	Environmental	Water	Water
E. xiangfangensis subsp. steigerwaltii	Enterobacter hormaechei	UBA5932	GCA_002430905.1	SAMN06451244	PRJNA348753	Scaffold	34	222722	4584518	98.8	98.6	0.2	0.2	1	USA	Environmental	Urban	Metal
E. xiangfangensis subsp. steigerwaltii	Enterobacter hormaechei	UBA6545	GCA_002434585.1	SAMN06454326	PRJNA348753	Scaffold	28	256669	4737802	98.8	98.6	0.2	0.2	1	USA	Environmental	Urban	Metal
E. xiangfangensis subsp. steigerwaltii	Enterobacter hormaechei	UBA7842	GCA_002500825.1	SAMN06454341	PRJNA348753	Scaffold	35	227417	4737770	98.8	98.6	0.2	0.2	1	USA	Environmental	Urban	Metal/plastic
E. xiangfangensis subsp. steigerwaltii	Enterobacter cloacae	20ES	GCA_002740835.1	SAMN07452577	PRJNA396838	Scaffold	19	3105465	5574102	97.7	97.5	0.2	1.1	1.2	Romania	Clinical	Homo sapiens	Blood
E. xiangfangensis subsp. steigerwaltii	Enterobacter hormaechei	AUH-ENM8	GCA_003056865.1	SAMN08737336	PRJNA551102	Contig	88	493764	4856492	98.8	98.6	0.2	0.2	1	Lebanon	Clinical	Homo sapiens	Clinical specimen
E. xiangfangensis subsp. steigerwaltii	Enterobacter hormaechei	CRE88	GCA_003400405.1	SAMN08623836	PRJNA436373	Contig	2797	148069	5987407	98.8	98.6	0.2	0.2	1	USA	Clinical	Homo sapiens	Blood
E. xiangfangensis subsp. steigerwaltii	Enterobacter hormaechei	ST93	GCA_003934005.1	SAMN08048870	PRJNA419276	Scaffold	766	155713	5143150	98.9	98.4	0.5	0.2	0.9	China	Clinical	Homo sapiens	Ascites
E. xiangfangensis subsp. steigerwaltii	Enterobacter hormaechei	SCNJ07	GCA_006148995.1	SAMN11634513	PRJNA542635	Contig	120	145755	5321397	98.9	98.4	0.5	0.2	0.9	China	Clinical	Homo sapiens	Blood
E. xiangfangensis subsp. steigerwaltii	Enterobacter hormaechei	MHSD6	GCA_006517595.2	SAMN12124847	PRJNA550302	Scaffold	106	403061	4817102	98.8	98.6	0.2	0.2	1	South Africa	Plant	Fern (Pellaea calomelanos)	-
E. xiangfangensis subsp. steigerwaltii	Enterobacter hormaechei	s30833	GCA_008368555.1	SAMN10856235	PRJNA518726	Scaffold	250	281197	5335919	98.8	98.6	0.2	0.2	1	China	Clinical	Homo sapiens	Ascites
E. xiangfangensis subsp. steigerwaltii	Enterobacter hormaechei	238	GCA_008641365.1	SAMN12258119	PRJNA554224	Scaffold		241090	5690565	98.9	97.5	1.4	0.2	0.9	Germany	Clinical	Homo sapiens	Clinical specimen
E. xiangfangensis subsp. steigerwaltii	Enterobacter hormaechei subsp. steigerwaltii	SA1418_S29_bin.12	GCA_009775735.1	SAMN12512032	PRJNA544874	Scaffold	89	135418	4711418	97.2	97	0.2	0.2	2.6	Australia	Animal	Mouse (mus musculus)	Faeces
E. xiangfangensis subsp. steigerwaltii	Enterobacter hormaechei	AS012420	GCA_010591185.1	SAMN12250739	PRJNA553678	Scaffold	2451	111615	5375596	98.8	98.6	0.2	0.2	1	USA	Clinical	Homo sapiens	Lung
E. xiangfangensis subsp. steigerwaltii	Enterobacter hormaechei	AS012412	GCA_010591305.1	SAMN12250731	PRJNA553678	Scaffold	2512	103707	5848753	98.9	98.4	0.5	0.2	0.9	USA	Clinical	Homo sapiens	Lung
E. xiangfangensis subsp. steigerwaltii	Enterobacter hormaechei	AS012381	GCA_010594465.1	SAMN12250700	PRJNA553678	Scaffold	3079	173353	5333956	98.8	98.6	0.2	0.2	1	USA	Clinical	Homo sapiens	Lung
E. xiangfangensis subsp. steigerwaltii	Enterobacter hormaechei	AS012359	GCA_010597365.1	SAMN12250678	PRJNA553678	Scaffold	3226	78834	5456507	98.8	98.6	0.2	0.2	1	USA	Clinical	Homo sapiens	Lung
E. xiangfangensis subsp. steigerwaltii	Enterobacter hormaechei	AS012339	GCA_010637985.1	SAMN12250658	PRJNA553678	Scaffold	2076	222307	5183065	98.8	98.6	0.2	0.2	1	USA	Clinical	Homo sapiens	Lung
E. xiangfangensis subsp. steigerwaltii	Enterobacter cloacae	STN0717-60	GCA_015137855.1	SAMD00195978	PRJDB9036	Complete Genome	1		4853939	98.8	98.6	0.2	0.2	1	Japan	Environmental	Urban	Hospital sewage tank
E. xiangfangensis subsp. steigerwaltii	Enterobacter sp.	Res13-Sevr-PEC09-46	GCA_015672585.1	SAMN16304265	PRJNA662792	Scaffold	38	382864	4778474	98.9	98.4	0.5	0.2	0.9	Canada	Animal	Pig (Sus scrofa domesticus)	Faeces
E. xiangfangensis subsp. steigerwaltii	Enterobacter sp.	Res13-Sevr-PEC09-36	GCA_015672635.1	SAMN16304264	PRJNA662792	Scaffold	43	412582	4778350	98.9	98.4	0.5	0.2	0.9	Canada	Animal	Pig (Sus scrofa domesticus)	Faeces
E. xiangfangensis subsp. steigerwaltii	Enterobacter hormaechei subsp. steigerwaltii	AZ_612	GCA_015681295.1	SAMN07501522	PRJNA514245	Contig	254	51505	5119791	98.9	98.4	0.5	0.2	0.9	Greece	Clinical	Homo sapiens	bronchial brushing
E. xiangfangensis subsp. steigerwaltii	Enterobacter hormaechei subsp. steigerwaltii	AZ_765	GCA_015681475.1	SAMN07501545	PRJNA514245	Contig	169	84388	5261677	98.6	97.5	1.1	0.2	1.2	Greece	Clinical	Homo sapiens	Skin ulcer
E. xiangfangensis subsp. steigerwaltii	Enterobacter hormaechei subsp. steigerwaltii	AZ_756	GCA_015681675.1	SAMN07501543	PRJNA514245	Contig	180	100306	5611792	98.2	95.9	2.3	0.2	1.6	Greece	Clinical	Homo sapiens	Urine
E. xiangfangensis subsp. steigerwaltii	Enterobacter hormaechei subsp. steigerwaltii	AZ_626	GCA_015681735.1	SAMN07501525	PRJNA514245	Contig	232	43698	4744196	98.4	97.7	0.7	0.2	1.4	Belgium	Clinical	Homo sapiens	Wound
E. xiangfangensis subsp. steigerwaltii	Enterobacter hormaechei subsp. steigerwaltii	AZ_611	GCA_015681795.1	SAMN07501521	PRJNA514245	Contig	295	42311	5094655	98.7	98.2	0.5	0.2	1.1	Greece	Clinical	Homo sapiens	Pancreas
E. xiangfangensis subsp. steigerwaltii	Enterobacter hormaechei subsp. steigerwaltii	AZ_606	GCA_015681995.1	SAMN07501520	PRJNA514245	Contig	210	101451	5328644	98.4	96.8	1.6	0.2	1.4	China	Clinical	Homo sapiens	Wound
E. xiangfangensis subsp. steigerwaltii	Enterobacter hormaechei	M87134	GCA_015682075.1	SAMN11262773	PRJNA514245	Contig	121	169053	5233698	98.9	97.5	1.4	0.2	0.9	Australia	Clinical	Homo sapiens	Clinical specimen
E. xiangfangensis subsp. steigerwaltii	Enterobacter hormaechei	MS14405	GCA_015683315.1	SAMN14867395	PRJNA514245	Contig	86	152705	4903084	98.9	98.4	0.5	0.2	0.9	Australia	Clinical	Homo sapiens	Clinical specimen
E. xiangfangensis subsp. steigerwaltii	Enterobacter hormaechei	CQS46	GCA_015683565.1	SAMN11230955	PRJNA514245	Contig	244	62365	5209380	98.4	98.2	0.2	0.2	1.4	Australia	Clinical	Homo sapiens	Respiratory sample
E. xiangfangensis subsp. steigerwaltii	Enterobacter hormaechei	CQS38	GCA_015683595.1	SAMN11230946	PRJNA514245	Contig	180	108150	5335455	98.8	98.6	0.2	0.2	1	Australia	Clinical	Homo sapiens	Clinical specimen
E. xiangfangensis subsp. steigerwaltii	Enterobacter hormaechei	CQS53	GCA_015683635.1	SAMN11230962	PRJNA514245	Contig	159	171970	5206786	98.8	98.6	0.2	0.2	1	Australia	Clinical	Homo sapiens	Urine
E. xiangfangensis subsp. steigerwaltii	Enterobacter hormaechei	CQS54	GCA_015683655.1	SAMN11230963	PRJNA514245	Contig	213	75887	5060065	98.8	98.6	0.2	0.2	1	Australia	Clinical	Homo sapiens	Clinical specimen
E. xiangfangensis subsp. steigerwaltii	Enterobacter hormaechei	CQS63	GCA_015683715.1	SAMN11230973	PRJNA514245	Contig	146	149211	5216983	98.9	97.3	1.6	0.2	0.9	Australia	Clinical	Homo sapiens	Urine
E. xiangfangensis subsp. steigerwaltii	Enterobacter hormaechei	CQS68	GCA_015683755.1	SAMN11230978	PRJNA514245	Contig	167	108154	5295346	98.8	98.6	0.2	0.2	1	Australia	Clinical	Homo sapiens	Other
E. xiangfangensis subsp. steigerwaltii	Enterobacter hormaechei	CQS35	GCA_015683815.1	SAMN11230943	PRJNA514245	Contig	207	106932	5046829	98.8	98.6	0.2	0.2	1	Australia	Clinical	Homo sapiens	Clinical specimen
E. xiangfangensis subsp. steigerwaltii	Enterobacter hormaechei	CQEv2	GCA_015683835.1	SAMN11231011	PRJNA514245	Contig	167	149211	5168638	98.8	98.6	0.2	0.2	1	Australia	Clinical	Homo sapiens	Colonoscope
E. xiangfangensis subsp. steigerwaltii	Enterobacter hormaechei	CQS7	GCA_015683885.1	SAMN11230980	PRJNA514245	Contig	255	57966	5164745	98.6	98.4	0.2	0.5	0.9	Australia	Clinical	Homo sapiens	Blood
E. xiangfangensis subsp. steigerwaltii	Enterobacter hormaechei	CQS41	GCA_015683995.1	SAMN11230950	PRJNA514245	Contig	222	60273	5209691	98.6	98.4	0.2	0.5	0.9	Australia	Clinical	Homo sapiens	Clinical specimen
E. xiangfangensis subsp. steigerwaltii	Enterobacter hormaechei	CQS77	GCA_015684015.1	SAMN11230988	PRJNA514245	Contig	195	120985	5212494	98.8	98.6	0.2	0.2	1	Australia	Clinical	Homo sapiens	Urine
E. xiangfangensis subsp. steigerwaltii	Enterobacter hormaechei	CQS74	GCA_015684055.1	SAMN11230985	PRJNA514245	Contig	168	136388	5509928	98.9	98.4	0.5	0.2	0.9	Australia	Clinical	Homo sapiens	Urine
E. xiangfangensis subsp. steigerwaltii	Enterobacter hormaechei	CQS31	GCA_015684115.1	SAMN11230939	PRJNA514245	Contig	177	129657	5208642	98.8	98.6	0.2	0.2	1	Australia	Clinical	Homo sapiens	Clinical specimen
E. xiangfangensis subsp. steigerwaltii	Enterobacter hormaechei	CQS67	GCA_015684135.1	SAMN11230977	PRJNA514245	Contig	184	84580	5009499	98.6	98.4	0.2	0.2	1.2	Australia	Clinical	Homo sapiens	Urine
E. xiangfangensis subsp. steigerwaltii	Enterobacter hormaechei	CQS55	GCA_015684155.1	SAMN11230964	PRJNA514245	Contig	275	56641	5243246	98.8	98.6	0.2	0.2	1	Australia	Clinical	Homo sapiens	Clinical specimen
E. xiangfangensis subsp. steigerwaltii	Enterobacter hormaechei	2019GO-00029	GCA_015684215.1	SAMN14669219	PRJNA288601	Contig	114	283651	5057571	98.9	98	0.9	0.2	0.9	USA	Clinical	Homo sapiens	Urine
E. xiangfangensis subsp. steigerwaltii	Enterobacter hormaechei	CQS91	GCA_015684295.1	SAMN11231003	PRJNA514245	Contig	461	21556	4858920	97.9	97.7	0.2	0.2	1.9	Australia	Clinical	Homo sapiens	Urine
E. xiangfangensis subsp. steigerwaltii	Enterobacter hormaechei	CQEv1	GCA_015684335.1	SAMN11231010	PRJNA514245	Contig	122	145379	4968758	98.8	98.6	0.2	0.2	1	Australia	Clinical	Homo sapiens	Duodenum
E. xiangfangensis subsp. steigerwaltii	Enterobacter hormaechei	CQS17	GCA_015684435.1	SAMN11230924	PRJNA514245	Contig	287	50595	5161267	98.6	98.4	0.2	0.2	1.2	Australia	Clinical	Homo sapiens	Clinical specimen
E. xiangfangensis subsp. steigerwaltii	Enterobacter hormaechei	CQS64	GCA_015684455.1	SAMN11230974	PRJNA514245	Contig	236	65699	5202010	98.6	98.4	0.2	0.2	1.2	Australia	Clinical	Homo sapiens	Urine
E. xiangfangensis subsp. steigerwaltii	Enterobacter hormaechei	CQS59	GCA_015684505.1	SAMN11230968	PRJNA514245	Contig	190	82090	5257567	98.8	98.6	0.2	0.2	1	Australia	Clinical	Homo sapiens	Urine
E. xiangfangensis subsp. steigerwaltii	Enterobacter hormaechei	CQS58	GCA_015684535.1	SAMN11230967	PRJNA514245	Contig	339	42332	5254534	98.4	98.2	0.2	0.2	1.4	Australia	Clinical	Homo sapiens	Clinical specimen
E. xiangfangensis subsp. steigerwaltii	Enterobacter hormaechei	CVM 45650	GCA_015684555.1	SAMN14410591	PRJNA561052	Contig	50	216725	4844638	99.1	96.4	2.7	0.2	0.7	USA	Environmental	-	-
E. xiangfangensis subsp. steigerwaltii	Enterobacter hormaechei	CQS60	GCA_015684575.1	SAMN11230970	PRJNA514245	Contig	124	147103	4872080	98.8	98.6	0.2	0.2	1	Australia	Clinical	Homo sapiens	Urine
E. xiangfangensis subsp. steigerwaltii	Enterobacter hormaechei	CQS6	GCA_015684615.1	SAMN11230969	PRJNA514245	Contig	104	93323	4660205	98.6	98.4	0.2	0.5	0.9	Australia	Clinical	Homo sapiens	Clinical specimen
E. xiangfangensis subsp. steigerwaltii	Enterobacter hormaechei	CQS47	GCA_015684635.1	SAMN11230956	PRJNA514245	Contig	298	47565	5159434	98.2	98	0.2	0.5	1.3	Australia	Clinical	Homo sapiens	Intra-abdominal
E. xiangfangensis subsp. steigerwaltii	Enterobacter hormaechei	CQS69	GCA_015684655.1	SAMN11230979	PRJNA514245	Contig	280	56091	5049720	98.4	98.2	0.2	0.2	1.4	Australia	Clinical	Homo sapiens	Urine
E. xiangfangensis subsp. steigerwaltii	Enterobacter hormaechei	CQEv4	GCA_015684695.1	SAMN11231013	PRJNA514245	Contig	133	184119	5210750	98.9	98	0.9	0.2	0.9	Australia	Clinical	Homo sapiens	Bronchoscope
E. xiangfangensis subsp. steigerwaltii	Enterobacter hormaechei	CQS1	GCA_015684735.1	SAMN11230918	PRJNA514245	Contig	218	68575	5278869	98.6	98.4	0.2	0.2	1.2	Australia	Clinical	Homo sapiens	Blood
E. xiangfangensis subsp. steigerwaltii	Enterobacter hormaechei	CQS19	GCA_015684755.1	SAMN11230926	PRJNA514245	Contig	277	47816	5252042	98.8	98.6	0.2	0.2	1	Australia	Clinical	Homo sapiens	Clinical specimen
E. xiangfangensis subsp. steigerwaltii	Enterobacter hormaechei	CQEv3	GCA_015684795.1	SAMN11231012	PRJNA514245	Contig	211	69995	5163060	98.6	98.4	0.2	0.2	1.2	Australia	Clinical	Homo sapiens	Uteroscope
E. xiangfangensis subsp. steigerwaltii	Enterobacter hormaechei subsp. steigerwaltii	ECC309	GCA_015684835.1	SAMEA104305664	PRJNA514245	Contig	171	111153	5229794	98.6	97	1.6	0.2	1.2	France	Clinical	Homo sapiens	Clinical specimen
E. xiangfangensis subsp. steigerwaltii	Enterobacter hormaechei	CQS27	GCA_015684935.1	SAMN11230934	PRJNA514245	Contig	134	144075	5272061	98.8	98.6	0.2	0.2	1	Australia	Clinical	Homo sapiens	Clinical specimen
E. xiangfangensis subsp. steigerwaltii	Enterobacter hormaechei	CQS25	GCA_015684995.1	SAMN11230932	PRJNA514245	Contig	177	105122	5137024	98.8	98.6	0.2	0.2	1	Australia	Clinical	Homo sapiens	Respiratory sample
E. xiangfangensis subsp. steigerwaltii	Enterobacter hormaechei	BAA-2082	GCA_015685835.1	SAMN05581782	PRJNA514245	Contig	78	206943	5009439	98.9	98.2	0.7	0.2	0.9	USA	Clinical	Homo sapiens	Clinical specimen
E. xiangfangensis subsp. steigerwaltii	Enterobacter hormaechei	EC1	GCA_015704235.1	SAMN16911584	PRJNA680681	Contig	57	322700	5033405	98.8	98.6	0.2	0.2	1	Japan	Clinical	Homo sapiens	Blood
E. xiangfangensis subsp. steigerwaltii	Enterobacter hormaechei	CQS66	GCA_015865585.1	SAMN11230976	PRJNA514245	Contig	368	38895	5336655	98.2	98	0.2	0.5	1.3	Australia	Clinical	Homo sapiens	Intra-abdominal
E. xiangfangensis subsp. steigerwaltii	Enterobacter hormaechei	Eho-E4	GCA_015910325.1	SAMN13747521	PRJNA599404	Complete Genome	7		5652128	99.1	98.9	0.2	0.2	0.7	Canada	Environmental	Water	Surface water
E. xiangfangensis subsp. steigerwaltii	Enterobacter hormaechei	Eho-E3	GCA_015910345.1	SAMN13747520	PRJNA599404	Complete Genome	7		5639918	99.1	98.9	0.2	0.2	0.7	Canada	Environmental	Water	Surface water
E. xiangfangensis subsp. steigerwaltii	Enterobacter hormaechei	M87133	GCA_015959185.1	SAMN11262772	PRJNA514245	Contig	134	110329	5140975	98.9	96.6	2.3	0.2	0.9	Australia	Clinical	Homo sapiens	Clinical specimen
E. xiangfangensis subsp. steigerwaltii	Enterobacter hormaechei subsp. steigerwaltii	AZ_564	GCA_015959305.1	SAMN07501510	PRJNA514245	Contig	180	79260	5223461	98.9	98	0.9	0.2	0.9	Mexico	Clinical	Homo sapiens	Skin ulcer
E. xiangfangensis subsp. steigerwaltii	Enterobacter hormaechei	MS14389	GCA_015959425.1	SAMN11262769	PRJNA514245	Contig	169	75858	5226279	98.7	98.2	0.5	0.5	0.8	Australia	Clinical	Homo sapiens	Clinical specimen
E. xiangfangensis subsp. steigerwaltii	Enterobacter hormaechei	MS14449	GCA_015959505.1	SAMN11262768	PRJNA514245	Contig	182	102494	5545210	98.8	97.7	1.1	0.2	1	Australia	Clinical	Homo sapiens	Clinical specimen
E. xiangfangensis subsp. steigerwaltii	Enterobacter hormaechei subsp. steigerwaltii	AZ_578	GCA_015959525.1	SAMN07501513	PRJNA514245	Contig	122	80607	4741734	98.4	97.7	0.7	0.2	1.4	USA	Clinical	Homo sapiens	Decubitus
E. xiangfangensis subsp. steigerwaltii	Enterobacter hormaechei subsp. steigerwaltii	AZ_598	GCA_015959655.1	SAMN07501517	PRJNA514245	Contig	233	52247	5023587	98.4	97.3	1.1	0.2	1.4	Austria	Clinical	Homo sapiens	Cellulitis/erysipelase
E. xiangfangensis subsp. steigerwaltii	Enterobacter hormaechei subsp. steigerwaltii	AZ_884	GCA_015959765.1	SAMN07501558	PRJNA514245	Contig	113	118962	5089795	98.8	98.6	0.2	0.2	1	Turkey	Clinical	Homo sapiens	Blood
E. xiangfangensis subsp. steigerwaltii	Enterobacter hormaechei subsp. steigerwaltii	AZ_890	GCA_015959865.1	SAMN07501561	PRJNA514245	Contig	145	142820	5109941	98.9	97.5	1.4	0.2	0.9	Greece	Clinical	Homo sapiens	Pancreas
E. xiangfangensis subsp. steigerwaltii	Enterobacter hormaechei subsp. steigerwaltii	AZ_892	GCA_016299065.1	SAMN07501563	PRJNA514245	Contig	184	88115	5090463	98.6	98.4	0.2	0.2	1.2	Greece	Clinical	Homo sapiens	Liver
E. xiangfangensis subsp. steigerwaltii	Enterobacter hormaechei subsp. steigerwaltii	ECC068	GCA_016429425.1	SAMN15680743	PRJNA514245	Contig	55	345029	5000080	98.8	96.1	2.7	0.2	1	Guadeloupe	Animal	Leopard anole (Anolis marmoratus)	Faeces
E. xiangfangensis subsp. steigerwaltii	Enterobacter hormaechei subsp. steigerwaltii	GENC097	GCA_016429795.1	SAMN15680828	PRJNA514245	Contig	59	236497	5059204	98.8	93.6	5.2	0.2	1	Guadeloupe	Clinical	Homo sapiens	Urine
E. xiangfangensis subsp. steigerwaltii	Enterobacter hormaechei subsp. steigerwaltii	GENC103	GCA_016429825.1	SAMN15680832	PRJNA514245	Contig	36	288953	5023153	98.9	91.4	7.5	0.2	0.9	Guadeloupe	Clinical	Homo sapiens	Pus
E. xiangfangensis subsp. steigerwaltii	Enterobacter hormaechei subsp. steigerwaltii	GENC117	GCA_016429885.1	SAMN15680833	PRJNA514245	Contig	75	117432	4889467	98.6	97	1.6	0.2	1.2	Guadeloupe	Clinical	Homo sapiens	Pus
E. xiangfangensis subsp. steigerwaltii	Enterobacter hormaechei subsp. steigerwaltii	GENC100	GCA_016430005.1	SAMN15680829	PRJNA514245	Contig	51	201022	4883231	98.9	97.3	1.6	0.2	0.9	Guadeloupe	Clinical	Homo sapiens	Blood
E. xiangfangensis subsp. steigerwaltii	Enterobacter hormaechei subsp. steigerwaltii	ECC004	GCA_016430105.1	SAMN15680734	PRJNA514245	Contig	42	406041	4970400	98.9	97.3	1.6	0.2	0.9	Guadeloupe	Animal	Leopard anole (Anolis marmoratus)	Faeces
E. xiangfangensis subsp. steigerwaltii	Enterobacter hormaechei subsp. steigerwaltii	GENC101	GCA_016430265.1	SAMN15680830	PRJNA514245	Contig	62	202304	5147818	98.9	94.1	4.8	0.2	0.9	Guadeloupe	Clinical	Homo sapiens	Wound
E. xiangfangensis subsp. steigerwaltii	Enterobacter hormaechei subsp. steigerwaltii	GENC073	GCA_016430345.1	SAMN15680823	PRJNA514245	Contig	31	294136	4868905	98.8	96.1	2.7	0.2	1	Guadeloupe	Clinical	Homo sapiens	Deep abscess
E. xiangfangensis subsp. steigerwaltii	Enterobacter hormaechei subsp. steigerwaltii	ECC378	GCA_016430365.1	SAMN15680778	PRJNA514245	Contig	44	165645	4722176	98.8	96.8	2	0.2	1	Guadeloupe	Plant	Turnip (Brassica rapa)	-
E. xiangfangensis subsp. steigerwaltii	Enterobacter hormaechei subsp. steigerwaltii	GENC102	GCA_016430405.1	SAMN15680831	PRJNA514245	Contig	31	310255	4831438	98.9	97.3	1.6	0.2	0.9	Guadeloupe	Clinical	Homo sapiens	Urinary catheter
E. xiangfangensis subsp. steigerwaltii	Enterobacter hormaechei subsp. steigerwaltii	GENC086	GCA_016430425.1	SAMN15680826	PRJNA514245	Contig	78	165476	5299751	98.8	96.1	2.7	0.2	1	Guadeloupe	Clinical	Homo sapiens	Urine
E. xiangfangensis subsp. steigerwaltii	Enterobacter hormaechei subsp. steigerwaltii	ECC033	GCA_016430445.1	SAMN15680738	PRJNA514245	Contig	40	451305	4896809	98.9	95.7	3.2	0.2	0.9	Guadeloupe	Animal	Leopard anole (Anolis marmoratus)	Faeces
E. xiangfangensis subsp. steigerwaltii	Enterobacter hormaechei subsp. steigerwaltii	ECC353	GCA_016430485.1	SAMN15680776	PRJNA514245	Contig	69	154696	5108967	98.8	97	1.8	0.2	1	Guadeloupe	Animal	Leopard anole (Anolis marmoratus)	Faeces
E. xiangfangensis subsp. steigerwaltii	Enterobacter hormaechei subsp. steigerwaltii	ECC386	GCA_016430505.1	SAMN15680781	PRJNA514245	Contig	59	158512	4678759	98.9	97.3	1.6	0.2	0.9	Guadeloupe	Environmental	Water	Surface water
E. xiangfangensis subsp. steigerwaltii	Enterobacter hormaechei subsp. steigerwaltii	ECC398	GCA_016430545.1	SAMN15680782	PRJNA514245	Contig	48	208677	4847227	98.8	94.3	4.5	0.2	1	Guadeloupe	Plant	Lettuce (lactuca)	-
E. xiangfangensis subsp. steigerwaltii	Enterobacter hormaechei subsp. steigerwaltii	ECC419	GCA_016430565.1	SAMN15680789	PRJNA514245	Contig	87	95927	5003501	98.9	98	0.9	0.2	0.9	Guadeloupe	Environmental	Water	Surface water
E. xiangfangensis subsp. steigerwaltii	Enterobacter hormaechei subsp. steigerwaltii	ECC434	GCA_016430585.1	SAMN15680793	PRJNA514245	Contig	56	173912	4761866	98.9	97.3	1.6	0.2	0.9	Guadeloupe	Environmental	Water	Surface water
E. xiangfangensis subsp. steigerwaltii	Enterobacter hormaechei subsp. steigerwaltii	ECC424	GCA_016430605.1	SAMN15680790	PRJNA514245	Contig	72	149232	4820815	98.9	97.3	1.6	0.2	0.9	Guadeloupe	Environmental	Water	Surface water
E. xiangfangensis subsp. steigerwaltii	Enterobacter hormaechei subsp. steigerwaltii	ECC037	GCA_016430625.1	SAMN15680739	PRJNA514245	Contig	42	391709	4793983	98.8	96.1	2.7	0.2	1	Guadeloupe	Animal	Leopard anole (Anolis marmoratus)	Faeces
E. xiangfangensis subsp. steigerwaltii	Enterobacter hormaechei subsp. steigerwaltii	ECC403	GCA_016430645.1	SAMN15680784	PRJNA514245	Contig	61	222029	4906631	98.9	97.3	1.6	0.2	0.9	Guadeloupe	Environmental	Water	Surface water
E. xiangfangensis subsp. steigerwaltii	Enterobacter hormaechei subsp. steigerwaltii	ECC426	GCA_016430665.1	SAMN15680791	PRJNA514245	Contig	76	111353	4973823	98.6	97	1.6	0.2	1.2	Guadeloupe	Environmental	Water	Surface water
E. xiangfangensis subsp. steigerwaltii	Enterobacter hormaechei subsp. steigerwaltii	ECC011	GCA_016430705.1	SAMN15680735	PRJNA514245	Contig	45	406041	4962588	98.9	97.3	1.6	0.2	0.9	Guadeloupe	Animal	Leopard anole (Anolis marmoratus)	Faeces
E. xiangfangensis subsp. steigerwaltii	Enterobacter hormaechei subsp. steigerwaltii	ECC055	GCA_016430725.1	SAMN15680740	PRJNA514245	Contig	45	358390	4801500	98.9	98	0.9	0.2	0.9	Guadeloupe	Animal	Leopard anole (Anolis marmoratus)	Faeces
E. xiangfangensis subsp. steigerwaltii	Enterobacter hormaechei subsp. steigerwaltii	ECC069	GCA_016430765.1	SAMN15680744	PRJNA514245	Contig	58	333611	5001816	98.9	97.3	1.6	0.2	0.9	Guadeloupe	Animal	Leopard anole (Anolis marmoratus)	Faeces
E. xiangfangensis subsp. steigerwaltii	Enterobacter hormaechei subsp. steigerwaltii	GENC156	GCA_016430795.1	SAMN15680847	PRJNA514245	Contig	81	112625	4961871	98.9	95	3.9	0.2	0.9	Guadeloupe	Clinical	Homo sapiens	Catheter
E. xiangfangensis subsp. steigerwaltii	Enterobacter hormaechei subsp. steigerwaltii	GENC155	GCA_016430825.1	SAMN15680846	PRJNA514245	Contig	108	113250	5311135	98.7	94.8	3.9	0.2	1.1	Guadeloupe	Clinical	Homo sapiens	Urine
E. xiangfangensis subsp. steigerwaltii	Enterobacter hormaechei subsp. steigerwaltii	GENC140	GCA_016430865.1	SAMN15680842	PRJNA514245	Contig	65	200488	5106059	98.8	96.8	2	0.2	1	Guadeloupe	Clinical	Homo sapiens	Urine
E. xiangfangensis subsp. steigerwaltii	Enterobacter hormaechei subsp. steigerwaltii	GENC017	GCA_016430885.1	SAMN15680816	PRJNA514245	Contig	111	153703	5327046	98.8	97	1.8	0.2	1	Guadeloupe	Clinical	Homo sapiens	Urine
E. xiangfangensis subsp. steigerwaltii	Enterobacter hormaechei subsp. steigerwaltii	GENC121	GCA_016430945.1	SAMN15680836	PRJNA514245	Contig	40	268689	4808784	98.9	97.3	1.6	0.2	0.9	Guadeloupe	Clinical	Homo sapiens	Pus
E. xiangfangensis subsp. steigerwaltii	Enterobacter hormaechei subsp. steigerwaltii	GENC175	GCA_016431005.1	SAMN15680848	PRJNA514245	Contig	97	98287	5191311	98.8	94.3	4.5	0.2	1	Guadeloupe	Clinical	Homo sapiens	Urine
E. xiangfangensis subsp. steigerwaltii	Enterobacter hormaechei subsp. steigerwaltii	GENC125	GCA_016431045.1	SAMN15680838	PRJNA514245	Contig	75	153668	4984255	98.8	96.1	2.7	0.2	1	Guadeloupe	Clinical	Homo sapiens	Urine
E. xiangfangensis subsp. steigerwaltii	Enterobacter hormaechei subsp. steigerwaltii	ECC076	GCA_016431065.1	SAMN15680745	PRJNA514245	Contig	70	251897	4929844	98.9	93	5.9	0.2	0.9	Guadeloupe	Animal	Leopard anole (Anolis marmoratus)	Faeces
E. xiangfangensis subsp. steigerwaltii	Enterobacter hormaechei subsp. steigerwaltii	GENC206	GCA_016431075.1	SAMN15680852	PRJNA514245	Contig	130	111197	5268650	98.9	97.3	1.6	0.2	0.9	Guadeloupe	Clinical	Homo sapiens	Urine
E. xiangfangensis subsp. steigerwaltii	Enterobacter hormaechei subsp. steigerwaltii	GENC185	GCA_016431105.1	SAMN15680850	PRJNA514245	Contig	119	99511	4959210	98.7	94.8	3.9	0.2	1.1	Guadeloupe	Clinical	Homo sapiens	Blood
E. xiangfangensis subsp. steigerwaltii	Enterobacter hormaechei subsp. steigerwaltii	ECC077	GCA_016431125.1	SAMN15680746	PRJNA514245	Contig	92	120420	4900645	98.9	95.5	3.4	0.2	0.9	Guadeloupe	Animal	Leopard anole (Anolis marmoratus)	Faeces
E. xiangfangensis subsp. steigerwaltii	Enterobacter hormaechei subsp. steigerwaltii	ECC440	GCA_016431145.1	SAMN15680796	PRJNA514245	Contig	62	139297	4920761	98.8	96.8	2	0.2	1	Guadeloupe	Animal	Leopard anole (Anolis marmoratus)	Faeces
E. xiangfangensis subsp. steigerwaltii	Enterobacter hormaechei subsp. steigerwaltii	GENC213	GCA_016431205.1	SAMN15680855	PRJNA514245	Contig	109	128859	5360825	98.6	96.6	2	0.2	1.2	Guadeloupe	Clinical	Homo sapiens	Catheter
E. xiangfangensis subsp. steigerwaltii	Enterobacter hormaechei subsp. steigerwaltii	ECC130	GCA_016431245.1	SAMN15680750	PRJNA514245	Contig	50	251857	4883536	98.8	96.1	2.7	0.2	1	Guadeloupe	Animal	Leopard anole (Anolis marmoratus)	Faeces
E. xiangfangensis subsp. steigerwaltii	Enterobacter hormaechei subsp. steigerwaltii	GENC221	GCA_016431305.1	SAMN15680859	PRJNA514245	Contig	75	115739	4871597	98.8	93.6	5.2	0.2	1	Guadeloupe	Clinical	Homo sapiens	Blood
E. xiangfangensis subsp. steigerwaltii	Enterobacter hormaechei subsp. steigerwaltii	ECC079	GCA_016431345.1	SAMN15680747	PRJNA514245	Contig	62	262984	4772003	98.9	98	0.9	0.2	0.9	Guadeloupe	Animal	Leopard anole (Anolis marmoratus)	Faeces
E. xiangfangensis subsp. steigerwaltii	Enterobacter hormaechei subsp. steigerwaltii	ECC089	GCA_016431365.1	SAMN15680748	PRJNA514245	Contig	43	401617	4929325	98.9	97.5	1.4	0.2	0.9	Guadeloupe	Animal	Leopard anole (Anolis marmoratus)	Faeces
E. xiangfangensis subsp. steigerwaltii	Enterobacter hormaechei subsp. steigerwaltii	ECC490	GCA_016431385.1	SAMN15680807	PRJNA514245	Contig	78	127208	4787170	98.8	98.6	0.2	0.2	1	Guadeloupe	Animal	Leopard anole (Anolis marmoratus)	Faeces
E. xiangfangensis subsp. steigerwaltii	Enterobacter hormaechei subsp. steigerwaltii	ECC094	GCA_016431405.1	SAMN15680749	PRJNA514245	Contig	51	305971	4855902	98.9	97.3	1.6	0.2	0.9	Guadeloupe	Animal	Leopard anole (Anolis marmoratus)	Faeces
E. xiangfangensis subsp. steigerwaltii	Enterobacter hormaechei subsp. steigerwaltii	ECC136	GCA_016431445.1	SAMN15680751	PRJNA514245	Contig	46	418148	4912291	98.8	96.1	2.7	0.2	1	Guadeloupe	Animal	Leopard anole (Anolis marmoratus)	Faeces
E. xiangfangensis subsp. steigerwaltii	Enterobacter hormaechei subsp. steigerwaltii	ECC300	GCA_016431465.1	SAMN15680767	PRJNA514245	Contig	64	144715	4780094	98.9	97.3	1.6	0.2	0.9	Guadeloupe	Animal	Leopard anole (Anolis marmoratus)	Faeces
E. xiangfangensis subsp. steigerwaltii	Enterobacter hormaechei subsp. steigerwaltii	ECC140	GCA_016431485.1	SAMN15680752	PRJNA514245	Contig	38	410273	4965539	98.9	97.3	1.6	0.2	0.9	Guadeloupe	Animal	Leopard anole (Anolis marmoratus)	Faeces
E. xiangfangensis subsp. steigerwaltii	Enterobacter hormaechei subsp. steigerwaltii	ECC148	GCA_016431505.1	SAMN15680754	PRJNA514245	Contig	51	358830	5153097	98.9	93.2	5.7	0.2	0.9	Guadeloupe	Animal	Leopard anole (Anolis marmoratus)	Faeces
E. xiangfangensis subsp. steigerwaltii	Enterobacter hormaechei subsp. steigerwaltii	ECC154	GCA_016431525.1	SAMN15680755	PRJNA514245	Contig	52	358830	5144756	98.9	93.2	5.7	0.2	0.9	Guadeloupe	Animal	Leopard anole (Anolis marmoratus)	Faeces
E. xiangfangensis subsp. steigerwaltii	Enterobacter hormaechei subsp. steigerwaltii	ECC029	GCA_016431545.1	SAMN15680736	PRJNA514245	Contig	50	263330	4901431	98.9	95.7	3.2	0.2	0.9	Guadeloupe	Animal	Leopard anole (Anolis marmoratus)	Faeces
E. xiangfangensis subsp. steigerwaltii	Enterobacter hormaechei subsp. steigerwaltii	ECC169	GCA_016431585.1	SAMN15680757	PRJNA514245	Contig	54	251789	4880429	98.9	97.3	1.6	0.2	0.9	Guadeloupe	Animal	Leopard anole (Anolis marmoratus)	Faeces
E. xiangfangensis subsp. steigerwaltii	Enterobacter hormaechei subsp. steigerwaltii	ECC239	GCA_016431605.1	SAMN15680760	PRJNA514245	Contig	52	252509	5137454	98.8	94.5	4.3	0.2	1	Guadeloupe	Animal	Leopard anole (Anolis marmoratus)	Faeces
E. xiangfangensis subsp. steigerwaltii	Enterobacter hormaechei subsp. steigerwaltii	ECC172	GCA_016431625.1	SAMN15680758	PRJNA514245	Contig	41	385248	4775850	98.9	97.3	1.6	0.2	0.9	Guadeloupe	Animal	Leopard anole (Anolis marmoratus)	Faeces
E. xiangfangensis subsp. steigerwaltii	Enterobacter hormaechei subsp. steigerwaltii	ECC237	GCA_016431645.1	SAMN15680759	PRJNA514245	Contig	93	258779	5388923	98.9	95.9	3	0.2	0.9	Guadeloupe	Animal	Leopard anole (Anolis marmoratus)	Faeces
E. xiangfangensis subsp. steigerwaltii	Enterobacter hormaechei subsp. steigerwaltii	ECC273	GCA_016431665.1	SAMN15680761	PRJNA514245	Contig	68	129144	4858361	98.9	97.3	1.6	0.2	0.9	Guadeloupe	Animal	Leopard anole (Anolis marmoratus)	Faeces
E. xiangfangensis subsp. steigerwaltii	Enterobacter hormaechei subsp. steigerwaltii	GENC002	GCA_016431685.1	SAMN15680808	PRJNA514245	Contig	173	63412	4877158	98.6	97.5	1.1	0.2	1.2	Guadeloupe	Clinical	Homo sapiens	Catheter
E. xiangfangensis subsp. steigerwaltii	Enterobacter hormaechei subsp. steigerwaltii	ECC288	GCA_016431695.1	SAMN15680762	PRJNA514245	Contig	82	115069	4875320	98.9	97.5	1.4	0.2	0.9	Guadeloupe	Plant	Lettuce (lactuca)	-
E. xiangfangensis subsp. steigerwaltii	Enterobacter hormaechei subsp. steigerwaltii	ECC487	GCA_016431725.1	SAMN15680806	PRJNA514245	Contig	86	102606	4729876	98.8	97.7	1.1	0.2	1	Guadeloupe	Animal	Leopard anole (Anolis marmoratus)	Faeces
E. xiangfangensis subsp. steigerwaltii	Enterobacter hormaechei subsp. steigerwaltii	ECC482	GCA_016431745.1	SAMN15680805	PRJNA514245	Contig	69	172142	4848692	98.9	97.3	1.6	0.2	0.9	Guadeloupe	Animal	Leopard anole (Anolis marmoratus)	Faeces
E. xiangfangensis subsp. steigerwaltii	Enterobacter hormaechei subsp. steigerwaltii	GENC004	GCA_016431805.1	SAMN15680809	PRJNA514245	Contig	49	224142	4714063	98.9	97.3	1.6	0.2	0.9	Guadeloupe	Clinical	Homo sapiens	Catheter
E. xiangfangensis subsp. steigerwaltii	Enterobacter hormaechei subsp. steigerwaltii	GENC153	GCA_016431825.1	SAMN15680844	PRJNA514245	Contig	60	156888	4850037	98.9	92.3	6.6	0.2	0.9	Guadeloupe	Clinical	Homo sapiens	Bone
E. xiangfangensis subsp. steigerwaltii	Enterobacter hormaechei subsp. steigerwaltii	ECC452	GCA_016431855.1	SAMN15680800	PRJNA514245	Contig	55	171522	4740056	98.9	97.3	1.6	0.2	0.9	Guadeloupe	Animal	Leopard anole (Anolis marmoratus)	Faeces
E. xiangfangensis subsp. steigerwaltii	Enterobacter hormaechei subsp. steigerwaltii	ECC454	GCA_016431885.1	SAMN15680801	PRJNA514245	Contig	44	309120	4959322	98.9	93.2	5.7	0.2	0.9	Guadeloupe	Animal	Leopard anole (Anolis marmoratus)	Faeces
E. xiangfangensis subsp. steigerwaltii	Enterobacter hormaechei subsp. steigerwaltii	ECC458	GCA_016431905.1	SAMN15680803	PRJNA514245	Contig	76	129596	4826893	98.9	97.3	1.6	0.2	0.9	Guadeloupe	Animal	Leopard anole (Anolis marmoratus)	Faeces
E. xiangfangensis subsp. steigerwaltii	Enterobacter hormaechei subsp. steigerwaltii	ECC057	GCA_016431925.1	SAMN15680741	PRJNA514245	Contig	81	126984	4858969	98.8	97.7	1.1	0.2	1	Guadeloupe	Animal	Leopard anole (Anolis marmoratus)	Faeces
E. xiangfangensis subsp. steigerwaltii	Enterobacter hormaechei subsp. steigerwaltii	GENC012	GCA_016431945.1	SAMN15680813	PRJNA514245	Contig	87	115205	5030680	98.8	96.8	2	0.2	1	Guadeloupe	Clinical	Homo sapiens	Blood
E. xiangfangensis subsp. steigerwaltii	Enterobacter hormaechei subsp. steigerwaltii	ECC478	GCA_016431965.1	SAMN15680804	PRJNA514245	Contig	62	154482	4795628	98.8	96.8	2	0.2	1	Guadeloupe	Animal	Leopard anole (Anolis marmoratus)	Faeces
E. xiangfangensis subsp. steigerwaltii	Enterobacter hormaechei subsp. steigerwaltii	ECC062	GCA_016431985.1	SAMN15680742	PRJNA514245	Contig	50	312859	4813782	98.8	97.7	1.1	0.2	1	Guadeloupe	Animal	Leopard anole (Anolis marmoratus)	Faeces
E. xiangfangensis subsp. steigerwaltii	Enterobacter hormaechei subsp. steigerwaltii	GENC039	GCA_016432025.1	SAMN15680818	PRJNA514245	Contig	91	162722	5274815	98.9	97.5	1.4	0.2	0.9	Guadeloupe	Clinical	Homo sapiens	Urine
E. xiangfangensis subsp. steigerwaltii	Enterobacter hormaechei subsp. steigerwaltii	GENC007	GCA_016432045.1	SAMN15680811	PRJNA514245	Contig	92	218237	5344139	98.8	97.7	1.1	0.2	1	Guadeloupe	Clinical	Homo sapiens	Urine
E. xiangfangensis subsp. steigerwaltii	Enterobacter hormaechei subsp. steigerwaltii	GENC044	GCA_016432085.1	SAMN15680821	PRJNA514245	Contig	53	206339	4857661	98.8	96.8	2	0.2	1	Guadeloupe	Clinical	Homo sapiens	Pus
E. xiangfangensis subsp. steigerwaltii	Enterobacter hormaechei subsp. steigerwaltii	GENC041	GCA_016432125.1	SAMN15680820	PRJNA514245	Contig	64	214897	5007426	98.9	97.3	1.6	0.2	0.9	Guadeloupe	Clinical	Homo sapiens	Bone
E. xiangfangensis subsp. steigerwaltii	Enterobacter hormaechei subsp. steigerwaltii	ECC032	GCA_016432165.1	SAMN15680737	PRJNA514245	Contig	50	293151	4984993	98.9	97.3	1.6	0.2	0.9	Guadeloupe	Animal	Leopard anole (Anolis marmoratus)	Faeces
E. xiangfangensis subsp. steigerwaltii	Enterobacter hormaechei subsp. steigerwaltii	GENC040	GCA_016432205.1	SAMN15680819	PRJNA514245	Contig	63	203623	5057234	98.9	97.3	1.6	0.2	0.9	Guadeloupe	Clinical	Homo sapiens	Joint fluid
E. xiangfangensis subsp. steigerwaltii	Enterobacter hormaechei	118C1	GCA_016632605.1	SAMN17137698	PRJNA687224	Scaffold	262	74626	5023782	98.8	98.6	0.2	0.2	1	France	Clinical	Homo sapiens	Clinical specimen
E. xiangfangensis subsp. steigerwaltii	Enterobacter hormaechei	147j7	GCA_016632755.1	SAMN17137970	PRJNA687224	Scaffold	173	105535	5131034	98.6364	98.4091	0.227273	0.454545	0.909091	France	Clinical	Homo sapiens	Clinical specimen
E. xiangfangensis subsp. steigerwaltii	Enterobacter hormaechei	152A8	GCA_016632805.1	SAMN17137975	PRJNA687224	Scaffold	208	75066	5295919	98.6	98.4	0.2	0.5	0.9	France	Clinical	Homo sapiens	Clinical specimen
E. xiangfangensis subsp. steigerwaltii	Enterobacter hormaechei	140C1	GCA_016633005.1	SAMN17137950	PRJNA687224	Scaffold	256	111599	5458570	98.6364	98.4091	0.227273	0.454545	0.909091	France	Clinical	Homo sapiens	Clinical specimen
E. xiangfangensis subsp. steigerwaltii	Enterobacter hormaechei	167H1	GCA_016633015.1	SAMN17137987	PRJNA687224	Scaffold	140	116607	5324494	98.8636	98.6364	0.227273	0.227273	0.909091	France	Clinical	Homo sapiens	Clinical specimen
E. xiangfangensis subsp. steigerwaltii	Enterobacter hormaechei	168A10	GCA_016633075.1	SAMN17137988	PRJNA687224	Scaffold	157	125074	5174763	98.6	98.4	0.2	0.5	0.9	France	Clinical	Homo sapiens	Clinical specimen
E. xiangfangensis subsp. steigerwaltii	Enterobacter hormaechei	168C5	GCA_016633175.1	SAMN17137989	PRJNA687224	Scaffold	122	161521	5084066	98.8	98.6	0.2	0.2	1	France	Clinical	Homo sapiens	Clinical specimen
E. xiangfangensis subsp. steigerwaltii	Enterobacter hormaechei	154000	GCA_016633195.1	SAMN17137977	PRJNA687224	Scaffold	244	83651	5310617	98.6	98.4	0.2	0.5	0.9	France	Clinical	Homo sapiens	Clinical specimen
E. xiangfangensis subsp. steigerwaltii	Enterobacter hormaechei	146F2	GCA_016633525.1	SAMN17137964	PRJNA687224	Scaffold	277	74168	5202853	97.7273	97.5	0.227273	0.909091	1.36364	France	Clinical	Homo sapiens	Clinical specimen
E. xiangfangensis subsp. steigerwaltii	Enterobacter hormaechei	98G9	GCA_016633695.1	SAMN17137683	PRJNA687224	Scaffold	220	147890	5150643	97.9	97.7	0.2	0.5	1.6	France	Clinical	Homo sapiens	Clinical specimen
E. xiangfangensis subsp. steigerwaltii	Enterobacter hormaechei	96G8	GCA_016633735.1	SAMN17137680	PRJNA687224	Scaffold	235	66533	5034978	98.6	98.4	0.2	0.5	0.9	France	Clinical	Homo sapiens	Clinical specimen
E. xiangfangensis subsp. steigerwaltii	Enterobacter hormaechei	125C3	GCA_016633765.1	SAMN17137708	PRJNA687224	Scaffold	268	52946	4903364	97.9	97.7	0.2	0.5	1.6	France	Clinical	Homo sapiens	Clinical specimen
E. xiangfangensis subsp. steigerwaltii	Enterobacter hormaechei	126A6	GCA_016633945.1	SAMN17137710	PRJNA687224	Scaffold	232	122258	5199056	98.8	98.6	0.2	0.2	1	France	Clinical	Homo sapiens	Clinical specimen
E. xiangfangensis subsp. steigerwaltii	Enterobacter hormaechei	96H5	GCA_016633955.1	SAMN17137681	PRJNA687224	Scaffold	320	53020	5300674	98.4	98.2	0.2	0.2	1.4	France	Clinical	Homo sapiens	Clinical specimen
E. xiangfangensis subsp. steigerwaltii	Enterobacter hormaechei	109J9	GCA_016634105.1	SAMN17137692	PRJNA687224	Scaffold	168	78942	5160458	98.8	98.6	0.2	0.2	1	France	Clinical	Homo sapiens	Clinical specimen
E. xiangfangensis subsp. steigerwaltii	Enterobacter hormaechei	104D2	GCA_016634145.1	SAMN17137686	PRJNA687224	Scaffold	149	39275	5115061	98.6	98.4	0.2	0.2	1.2	France	Clinical	Homo sapiens	Clinical specimen
E. xiangfangensis subsp. steigerwaltii	Enterobacter hormaechei	11000000	GCA_016634245.1	SAMN17137693	PRJNA687224	Scaffold	370	49266	5093579	98.6	98.6	0	0.2	1.2	France	Clinical	Homo sapiens	Clinical specimen
E. xiangfangensis subsp. steigerwaltii	Enterobacter hormaechei	EC48293	GCA_016939555.1	SAMN16933270	PRJNA700516	Complete Genome	5		5331528	98.8	98.6	0.2	0.2	1	Czech Republic	Clinical	Homo sapiens	Sputum
E. xiangfangensis subsp. steigerwaltii	Enterobacter hormaechei	CFSAN086772	GCA_017258115.1	SAMN12610229	PRJNA278886	Contig	62	390178	5230910	98.9	95.9	3	0.2	0.9	USA	Clinical	Homo sapiens	Blood
E. xiangfangensis subsp. steigerwaltii	Enterobacter hormaechei	256	GCA_017328105.1	SAMN06007767	PRJNA278886	Contig	70	210655	4880338	98.9	97.5	1.4	0.2	0.9	USA	Clinical	Homo sapiens	Sputum
E. xiangfangensis subsp. steigerwaltii	Enterobacter hormaechei	366	GCA_017328125.1	SAMN06754734	PRJNA278886	Contig	58	193356	4919936	98.9	98	0.9	0.2	0.9	USA	Clinical	Homo sapiens	Abscess
E. xiangfangensis subsp. steigerwaltii	Enterobacter hormaechei	BWHNC24	GCA_017328145.1	SAMN03657249	PRJNA278886	Contig	34	536337	4698159	98.8	98.6	0.2	0.2	1	USA	Clinical	Homo sapiens	Urine
E. xiangfangensis subsp. steigerwaltii	Enterobacter hormaechei	296	GCA_017328205.1	SAMN06124915	PRJNA278886	Contig	90	121657	4912557	98.8	97	1.8	0.2	1	USA	Clinical	Homo sapiens	Tracheal aspirate
E. xiangfangensis subsp. steigerwaltii	Enterobacter hormaechei	323	GCA_017328225.1	SAMN06311515	PRJNA278886	Contig	49	311696	4918133	98.8	97.7	1.1	0.2	1	USA	Clinical	Homo sapiens	Wound
E. xiangfangensis subsp. steigerwaltii	Enterobacter hormaechei	247	GCA_017328265.1	SAMN05806168	PRJNA278886	Contig	62	211606	4836902	98.7	98	0.7	0.2	1.1	USA	Clinical	Homo sapiens	Urine
E. xiangfangensis subsp. steigerwaltii	Enterobacter hormaechei	496	GCA_017328305.1	SAMN07605644	PRJNA278886	Contig	39	336543	5072540	98.9	97.5	1.4	0.2	0.9	USA	Clinical	Homo sapiens	Tracheal aspirate
E. xiangfangensis subsp. steigerwaltii	Enterobacter hormaechei	BWHNC17	GCA_017328325.1	SAMN03657243	PRJNA278886	Contig	67	186529	4990572	98.9	98.2	0.7	0.2	0.9	USA	Clinical	Homo sapiens	Urine
E. xiangfangensis subsp. steigerwaltii	Enterobacter hormaechei	BWHNC26	GCA_017328345.1	SAMN03657251	PRJNA278886	Contig	55	431583	5059428	98.9	98.2	0.7	0.2	0.9	USA	Clinical	Homo sapiens	Sputum
E. xiangfangensis subsp. steigerwaltii	Enterobacter hormaechei	BWHNC25	GCA_017328445.1	SAMN03657250	PRJNA278886	Contig	109	125627	5276409	97.9	97.7	0.2	0.2	1.9	USA	Clinical	Homo sapiens	Urine
E. xiangfangensis subsp. steigerwaltii	Enterobacter hormaechei	156	GCA_017328485.1	SAMN04339729	PRJNA278886	Contig	171	86685	5140619	98.7	98.2	0.5	0.5	0.8	USA	Clinical	Homo sapiens	Bronchial alveolar lavage
E. xiangfangensis subsp. steigerwaltii	Enterobacter hormaechei	152	GCA_017328505.1	SAMN04393385	PRJNA278886	Contig	81	170120	5077940	98.8	96.8	2	0.2	1	USA	Clinical	Homo sapiens	Tracheal aspirate
E. xiangfangensis subsp. steigerwaltii	Enterobacter hormaechei	BWHNC21	GCA_017328565.1	SAMN03657247	PRJNA278886	Contig	33	518737	4781646	98.9	98.4	0.5	0.2	0.9	USA	Clinical	Homo sapiens	Urine
E. xiangfangensis subsp. steigerwaltii	Enterobacter hormaechei	238	GCA_017328605.1	SAMN05510458	PRJNA278886	Contig	61	335521	4981855	98.9	98.4	0.5	0.2	0.9	USA	Clinical	Homo sapiens	Urine
E. xiangfangensis subsp. steigerwaltii	Enterobacter hormaechei	BWHNC20	GCA_017328625.1	SAMN03657246	PRJNA278886	Contig	104	175707	5022189	98.8	97.7	1.1	0.2	1	USA	Clinical	Homo sapiens	Wound (mid line incision)
E. xiangfangensis subsp. steigerwaltii	Enterobacter hormaechei	BWHNC18	GCA_017328645.1	SAMN03657244	PRJNA278886	Contig	74	162682	4934675	98.8	98.6	0.2	0.2	1	USA	Clinical	Homo sapiens	Urine
E. xiangfangensis subsp. steigerwaltii	Enterobacter hormaechei subsp. steigerwaltii	ECC349	GCA_018031185.1	SAMN15680774	PRJNA514245	Contig	84	149734	5052605	98.8	96.8	2	0.2	1	Guadeloupe	Animal	Leopard anole (Anolis marmoratus)	Faeces
E. xiangfangensis subsp. steigerwaltii	Enterobacter hormaechei	2021EL-00134	GCA_018066385.1	SAMN18511105	PRJNA288601	Contig	103	126511	5208683	98.8	98.6	0.2	0.2	1	USA	Clinical	Homo sapiens	Rectal Swab
E. xiangfangensis subsp. steigerwaltii	Enterobacter hormaechei	2021EL-00132	GCA_018066405.1	SAMN18511103	PRJNA288601	Contig	100	177105	5209179	98.8	98.6	0.2	0.2	1	USA	Clinical	Homo sapiens	Blood
E. xiangfangensis subsp. steigerwaltii	Enterobacter hormaechei	2021EL-00133	GCA_018066415.1	SAMN18511104	PRJNA288601	Contig	109	131904	5189785	98.6	98.4	0.2	0.2	1.2	USA	Clinical	Homo sapiens	Rectal Swab
E. xiangfangensis subsp. steigerwaltii	Enterobacter hormaechei	2021EL-00120	GCA_018066675.1	SAMN18511091	PRJNA288601	Contig	124	295382	5222318	98.8	98.6	0.2	0.2	1	USA	Clinical	Homo sapiens	Bronchial wash
E. xiangfangensis subsp. steigerwaltii	Enterobacter hormaechei	2021EL-00119	GCA_018067365.1	SAMN18511090	PRJNA288601	Contig	102	87431	5219502	98.8	98.6	0.2	0.2	1	USA	Clinical	Homo sapiens	Sputum
E. xiangfangensis subsp. steigerwaltii	Enterobacter hormaechei subsp. xiangfangensis	1D-617	GCA_018163805.1	SAMEA6656920	PRJNA514245	Contig	65	209945	4974931	98.9	98.2	0.7	0.2	0.9	Denmark	Clinical	Homo sapiens	Urine
E. xiangfangensis subsp. steigerwaltii	Enterobacter cloacae	L2_059_011G1_dasL2_059_011G1_concoct_3	GCA_018373855.1	SAMN17801486	PRJNA698986	Contig	23	298860	4593724	98.8	98.6	0.2	0.2	1	USA	Clinical	Homo sapiens	Faeces
E. xiangfangensis subsp. steigerwaltii	Enterobacter hormaechei subsp. xiangfangensis	va18111651	GCA_018420175.1	SAMN17373143	PRJNA692829	Scaffold	111	231433	5304443	98.8636	98.6364	0.227273	0.227273	0.909091	Germany	Clinical	Homo sapiens	Cervical swab
E. xiangfangensis subsp. steigerwaltii	Enterobacter hormaechei	Survcare151	GCA_018441965.1	SAMN17372064	PRJNA692829	Scaffold	110	154740	5111865	98.8636	98.6364	0.227273	0.227273	0.909091	Germany	Clinical	Homo sapiens	Wound
E. xiangfangensis subsp. steigerwaltii	Enterobacter hormaechei	CVM 45619	GCA_018454945.1	SAMN14410560	PRJNA561052	Contig	53	187337	4815493	98.8	97	1.8	0.2	1	USA	Environmental	-	-
E. xiangfangensis subsp. steigerwaltii	Enterobacter hormaechei	CVM 45669	GCA_018455085.1	SAMN14410610	PRJNA561052	Contig	46	265921	5135548	98.9	96.4	2.5	0.2	0.9	USA	Environmental	-	-
E. xiangfangensis subsp. steigerwaltii	Enterobacter hormaechei	CVM 45653	GCA_018455125.1	SAMN14410594	PRJNA561052	Contig	32	134979	4830956	98.9	98.4	0.5	0.2	0.9	USA	Environmental	-	-
E. xiangfangensis subsp. steigerwaltii	Enterobacter hormaechei	CVM 45440	GCA_018455255.1	SAMN12619243	PRJNA561052	Contig	30	320484	4665503	98.9	98.4	0.5	0.2	0.9	USA	Environmental	-	-
E. xiangfangensis subsp. steigerwaltii	Enterobacter hormaechei	CVM 45457	GCA_018455365.1	SAMN12619260	PRJNA561052	Contig	49	446033	4831803	98.9	97.5	1.4	0.2	0.9	USA	Environmental	-	-
E. xiangfangensis subsp. steigerwaltii	Enterobacter hormaechei	CVM 45450	GCA_018455405.1	SAMN12619253	PRJNA561052	Contig	28	105407	4727329	98.8	98.6	0.2	0.2	1	USA	Environmental	-	-
E. xiangfangensis subsp. steigerwaltii	Enterobacter hormaechei	CVM 45464	GCA_018455485.1	SAMN12619267	PRJNA561052	Contig	71	153764	4769476	98.9	98.4	0.5	0.2	0.9	USA	Environmental	-	-
E. xiangfangensis subsp. steigerwaltii	Enterobacter hormaechei subsp. xiangfangensis	WCHEX140033	GCA_018595855.1	SAMN14483404	PRJNA415108	Contig	75	221523	5248360	98.8636	98.6364	0.227273	0.227273	0.909091	China	Clinical	Homo sapiens	Clinical specimen
E. xiangfangensis subsp. steigerwaltii	Enterobacter hormaechei subsp. xiangfangensis	120140	GCA_018596445.1	SAMN19316192	PRJNA415108	Contig	56	230167	4579474	98.8636	98.6364	0.227273	0.227273	0.909091	China	Clinical	Homo sapiens	Blood
E. xiangfangensis subsp. steigerwaltii	Enterobacter hormaechei subsp. xiangfangensis	120158	GCA_018596455.1	SAMN19316196	PRJNA415108	Contig	52	271581	4584709	98.8636	98.6364	0.227273	0.227273	0.909091	China	Clinical	Homo sapiens	Blood
E. xiangfangensis subsp. steigerwaltii	Enterobacter hormaechei subsp. xiangfangensis	90104	GCA_018596545.1	SAMN19314268	PRJNA415108	Contig	24	547912	4590800	98.8636	98.6364	0.227273	0.227273	0.909091	China	Clinical	Homo sapiens	Secretion
E. xiangfangensis subsp. steigerwaltii	Enterobacter hormaechei subsp. xiangfangensis	120170	GCA_018596575.1	SAMN19316202	PRJNA415108	Contig	79	227239	5292400	98.8636	98.6364	0.227273	0.227273	0.909091	China	Clinical	Homo sapiens	Blood
E. xiangfangensis subsp. steigerwaltii	Enterobacter hormaechei subsp. xiangfangensis	120176	GCA_018596605.1	SAMN19316206	PRJNA415108	Contig	31	527824	4694940	98.8636	98.6364	0.227273	0.227273	0.909091	China	Clinical	Homo sapiens	Blood
E. xiangfangensis subsp. steigerwaltii	Enterobacter hormaechei subsp. xiangfangensis	90098	GCA_018596955.1	SAMN19314266	PRJNA415108	Contig	76	435128	5027448	98.8636	98.6364	0.227273	0.227273	0.909091	China	Clinical	Homo sapiens	Pus
E. xiangfangensis subsp. steigerwaltii	Enterobacter hormaechei subsp. xiangfangensis	90095	GCA_018597075.1	SAMN19314267	PRJNA415108	Contig	98	171153	5449884	98.8	98.6	0.2	0.2	1	China	Clinical	Homo sapiens	Sputum
E. xiangfangensis subsp. steigerwaltii	Enterobacter hormaechei subsp. xiangfangensis	120153	GCA_018597185.1	SAMN19316195	PRJNA415108	Contig	39	734621	4640427	98.8636	98.6364	0.227273	0.227273	0.909091	China	Clinical	Homo sapiens	Blood
E. xiangfangensis subsp. steigerwaltii	Enterobacter hormaechei subsp. xiangfangensis	120174	GCA_018597225.1	SAMN19316205	PRJNA415108	Contig	49	443039	4762139	98.8636	98.6364	0.227273	0.227273	0.909091	China	Clinical	Homo sapiens	Blood
E. xiangfangensis subsp. steigerwaltii	Enterobacter hormaechei subsp. xiangfangensis	120080	GCA_018597525.1	SAMN19316181	PRJNA415108	Contig	38	502707	4705361	98.8636	98.6364	0.227273	0.227273	0.909091	China	Clinical	Homo sapiens	Blood
E. xiangfangensis subsp. steigerwaltii	Enterobacter hormaechei subsp. xiangfangensis	120077	GCA_018597605.1	SAMN19316178	PRJNA415108	Contig	62	278599	4733066	98.8636	98.6364	0.227273	0.227273	0.909091	China	Clinical	Homo sapiens	Blood
E. xiangfangensis subsp. steigerwaltii	Enterobacter hormaechei subsp. xiangfangensis	120087	GCA_018597715.1	SAMN19316186	PRJNA415108	Contig	48	350499	4849499	98.8636	98.6364	0.227273	0.227273	0.909091	China	Clinical	Homo sapiens	Blood
E. xiangfangensis subsp. steigerwaltii	Enterobacter hormaechei subsp. xiangfangensis	120054	GCA_018597745.1	SAMN19316161	PRJNA415108	Contig	41	352578	4616217	98.8636	98.6364	0.227273	0.227273	0.909091	China	Clinical	Homo sapiens	Blood
E. xiangfangensis subsp. steigerwaltii	Enterobacter hormaechei subsp. xiangfangensis	120015	GCA_018597755.1	SAMN19316143	PRJNA415108	Contig	56	734726	4865956	98.8636	98.6364	0.227273	0.227273	0.909091	China	Clinical	Homo sapiens	Blood
E. xiangfangensis subsp. steigerwaltii	Enterobacter hormaechei subsp. xiangfangensis	120036	GCA_018597765.1	SAMN19316156	PRJNA415108	Contig	29	2459078	4572554	98.8636	98.6364	0.227273	0.227273	0.909091	China	Clinical	Homo sapiens	Blood
E. xiangfangensis subsp. steigerwaltii	Enterobacter hormaechei subsp. xiangfangensis	120037	GCA_018597865.1	SAMN19316157	PRJNA415108	Contig	28	2459372	4572220	98.8636	98.6364	0.227273	0.227273	0.909091	China	Clinical	Homo sapiens	Blood
E. xiangfangensis subsp. steigerwaltii	Enterobacter hormaechei subsp. xiangfangensis	120027	GCA_018597875.1	SAMN19316149	PRJNA415108	Contig	24	698076	4747243	98.8636	98.6364	0.227273	0.227273	0.909091	China	Clinical	Homo sapiens	Blood
E. xiangfangensis subsp. steigerwaltii	Enterobacter hormaechei subsp. xiangfangensis	120034	GCA_018597905.1	SAMN19316154	PRJNA415108	Contig	79	202653	5292545	98.8636	98.6364	0.227273	0.227273	0.909091	China	Clinical	Homo sapiens	Blood
E. xiangfangensis subsp. steigerwaltii	Enterobacter hormaechei subsp. xiangfangensis	120023	GCA_018597945.1	SAMN19316148	PRJNA415108	Contig	30	872666	4644206	98.8636	98.6364	0.227273	0.227273	0.909091	China	Clinical	Homo sapiens	Blood
E. xiangfangensis subsp. steigerwaltii	Enterobacter hormaechei subsp. xiangfangensis	120032	GCA_018597965.1	SAMN19316152	PRJNA415108	Contig	29	2343796	4572507	98.8636	98.6364	0.227273	0.227273	0.909091	China	Clinical	Homo sapiens	Blood
E. xiangfangensis subsp. steigerwaltii	Enterobacter hormaechei subsp. xiangfangensis	120017	GCA_018597985.1	SAMN19316144	PRJNA415108	Contig	29	579300	4561912	98.8636	98.6364	0.227273	0.227273	0.909091	China	Clinical	Homo sapiens	Blood
E. xiangfangensis subsp. steigerwaltii	Enterobacter hormaechei subsp. xiangfangensis	120013	GCA_018598045.1	SAMN19316142	PRJNA415108	Contig	36	672934	4723611	98.8636	98.6364	0.227273	0.227273	0.909091	China	Clinical	Homo sapiens	Blood
E. xiangfangensis subsp. steigerwaltii	Enterobacter hormaechei subsp. xiangfangensis	120022	GCA_018598065.1	SAMN19316147	PRJNA415108	Contig	44	993577	4878720	98.8636	98.6364	0.227273	0.227273	0.909091	China	Clinical	Homo sapiens	Blood
E. xiangfangensis subsp. steigerwaltii	Enterobacter hormaechei subsp. xiangfangensis	120019	GCA_018598095.1	SAMN19316145	PRJNA415108	Contig	39	502774	4722728	98.8636	98.6364	0.227273	0.227273	0.909091	China	Clinical	Homo sapiens	Blood
E. xiangfangensis subsp. steigerwaltii	Enterobacter hormaechei	2021LY00016	GCA_018798745.1	SAMN19607335	PRJNA288601	Contig	84	293866	4682525	98.6	98.4	0.2	0.2	1.2	USA	Clinical	Homo sapiens	Urine
E. xiangfangensis subsp. steigerwaltii	Enterobacter hormaechei	2021LY00010	GCA_018798805.1	SAMN19607329	PRJNA288601	Contig	67	267823	4675845	98.9	98.4	0.5	0.2	0.9	USA	Clinical	Homo sapiens	Urine
E. xiangfangensis subsp. steigerwaltii	Enterobacteriaceae bacterium S29_ASV_15	S29_ASV_15	GCA_018919585.1	SAMN19645712	PRJNA693986	Contig	216	65014	4799517	97.2	97	0.2	0.7	2.1	USA	Clinical	Homo sapiens	Faeces
E. xiangfangensis subsp. steigerwaltii	Pluralibacter sp. S10_ASV_43	S10_ASV_43	GCA_018920225.1	SAMN19645683	PRJNA693986	Contig	290	43824	4795265	97.2	97	0.2	0.5	2.3	USA	Clinical	Homo sapiens	Faeces
E. xiangfangensis subsp. steigerwaltii	Enterobacter hormaechei	ECC147	GCA_019448775.1	SAMN20500129	PRJNA750885	Contig	54	445001	5171843	98.8	98.6	0.2	0.2	1	China	Clinical	Homo sapiens	Pancreas
E. xiangfangensis subsp. steigerwaltii	Enterobacter hormaechei	ECC47	GCA_019537235.1	SAMN20587857	PRJNA752244	Scaffold	6	4792716	5237420	98.9	98.4	0.5	0.2	0.9	China	Clinical	Homo sapiens	Urine
E. xiangfangensis subsp. steigerwaltii	Enterobacter hormaechei	ECC46	GCA_019537255.1	SAMN20587856	PRJNA752244	Scaffold	8	4967332	5413699	98.9	98.4	0.5	0.2	0.9	China	Clinical	Homo sapiens	Urine
E. xiangfangensis subsp. steigerwaltii	Enterobacter hormaechei	ECC48	GCA_019537315.1	SAMN20587858	PRJNA752244	Scaffold	6	4967121	5410214	98.9	98.4	0.5	0.2	0.9	China	Clinical	Homo sapiens	Abdominal fluid
E. xiangfangensis subsp. steigerwaltii	Enterobacter hormaechei	ECC45	GCA_019537335.1	SAMN20587855	PRJNA752244	Scaffold	13	4984736	5430296	98.9	98.4	0.5	0.2	0.9	China	Clinical	Homo sapiens	Catheter
E. xiangfangensis subsp. steigerwaltii	Enterobacter hormaechei	2021GO-0091	GCA_019659225.1	SAMN20818997	PRJNA288601	Contig	101	401403	5287535	98.9	96.6	2.3	0.2	0.9	USA	Clinical	Homo sapiens	Wound
E. xiangfangensis subsp. steigerwaltii	Enterobacter hormaechei subsp. steigerwaltii	FUJ80160	GCA_020682505.1	SAMN21893146	PRJNA514245	Contig	71	182156	4996449	98.8	96.1	2.7	0.2	1	Japan	Clinical	Homo sapiens	Clinical specimen
E. xiangfangensis subsp. steigerwaltii	Enterobacter hormaechei subsp. steigerwaltii	FUJ80166	GCA_020682545.1	SAMN21893150	PRJNA514245	Contig	62	215668	4991820	98.8	96.1	2.7	0.2	1	Japan	Clinical	Homo sapiens	Clinical specimen
E. xiangfangensis subsp. steigerwaltii	Enterobacter hormaechei subsp. steigerwaltii	FUJ80211	GCA_020682565.1	SAMN21893175	PRJNA514245	Contig	41	239337	4750418	98.8	97	1.8	0.2	1	Japan	Clinical	Homo sapiens	Clinical specimen
E. xiangfangensis subsp. steigerwaltii	Enterobacter cloacae	58983CZ	GCA_020695565.1	SAMN22377430	PRJNA772913	Complete Genome	3		5137144	98.8	98.6	0.2	0.2	1	Czech Republic	Clinical	Homo sapiens	Urine
E. xiangfangensis subsp. steigerwaltii	Enterobacter hormaechei subsp. steigerwaltii	FUJ80159	GCA_020701935.1	SAMN21893145	PRJNA514245	Contig	62	184751	5000364	98.9	95.7	3.2	0.2	0.9	Japan	Clinical	Homo sapiens	Clinical specimen
E. xiangfangensis subsp. steigerwaltii	Enterobacter cloacae	SL264	GCA_020886835.1	SAMD00389785	PRJDB11945	Complete Genome	3		5069484	98.8	98.6	0.2	0.2	1	Japan	Clinical	Homo sapiens	Pancreatic fluid
E. xiangfangensis subsp. steigerwaltii	Klebsiella aerogenes	SL269	GCA_020886955.1	SAMD00389787	PRJDB11945	Complete Genome	3		5071587	98.8	98.6	0.2	0.2	1	Japan	Clinical	Homo sapiens	Blood
E. xiangfangensis subsp. steigerwaltii	Enterobacter cloacae	TUM17570	GCA_020889245.1	SAMD00412814	PRJDB12305	Contig	174	187004	4980284	98.8	98.6	0.2	0.2	1	Japan	Clinical	Homo sapiens	Clinical specimen
E. xiangfangensis subsp. steigerwaltii	Enterobacter hormaechei subsp. steigerwaltii	NMI6102_17	GCA_020923075.1	SAMN22929962	PRJNA779285	Contig	1361	308622	5366710	98.8	98.6	0.2	0.2	1	Poland	Clinical	Homo sapiens	Urine
E. xiangfangensis subsp. steigerwaltii	Enterobacter hormaechei subsp. steigerwaltii	NMI7148_18	GCA_020982605.1	SAMN22929964	PRJNA779285	Contig	1310	308878	5310506	98.8	98.6	0.2	0.2	1	Poland	Clinical	Homo sapiens	Rectal Swab
E. xiangfangensis subsp. steigerwaltii	Enterobacter hormaechei subsp. steigerwaltii	NMI6883_18	GCA_020982625.1	SAMN22929956	PRJNA779285	Contig	2006	451889	5993441	99.1	98.9	0.2	0.2	0.7	Poland	Clinical	Homo sapiens	Rectal Swab
E. xiangfangensis subsp. steigerwaltii	Enterobacter hormaechei	IW412	GCA_021034605.1	SAMEA8581463	PRJNA514245	Contig	72	262318	4744079	98.7	98.2	0.5	0.5	0.8	Pakistan	Clinical	Homo sapiens	Clinical specimen
E. xiangfangensis subsp. steigerwaltii	Enterobacter hormaechei	IS814	GCA_021034725.1	SAMEA8581429	PRJNA514245	Contig	119	142988	4823111	98.8	98.6	0.2	0.2	1	Pakistan	Clinical	Homo sapiens	Clinical specimen
E. xiangfangensis subsp. steigerwaltii	Enterobacter hormaechei	IS540	GCA_021034745.1	SAMEA8581413	PRJNA514245	Contig	129	98645	4822319	98.6	98.4	0.2	0.2	1.2	Pakistan	Clinical	Homo sapiens	Clinical specimen
E. xiangfangensis subsp. steigerwaltii	Enterobacter hormaechei	PP172	GCA_021034945.1	SAMEA8581516	PRJNA514245	Contig	251	84069	5168275	98.6	98.4	0.2	0.5	0.9	Pakistan	Clinical	Homo sapiens	Clinical specimen
E. xiangfangensis subsp. steigerwaltii	Enterobacter hormaechei	PP254	GCA_021034985.1	SAMEA8581535	PRJNA514245	Contig	88	194993	4940646	98.9	98.4	0.5	0.2	0.9	Pakistan	Clinical	Homo sapiens	Clinical specimen
E. xiangfangensis subsp. steigerwaltii	Enterobacter hormaechei	PP98	GCA_021035265.1	SAMEA8581607	PRJNA514245	Contig	181	130097	4998162	98.8	98.6	0.2	0.2	1	Pakistan	Clinical	Homo sapiens	Clinical specimen
E. xiangfangensis subsp. steigerwaltii	Enterobacter hormaechei	PS439	GCA_021035325.1	SAMEA8581646	PRJNA514245	Contig	69	162718	4786761	98.9	98.4	0.5	0.2	0.9	Pakistan	Clinical	Homo sapiens	Clinical specimen
E. xiangfangensis subsp. steigerwaltii	Enterobacter hormaechei	PS434	GCA_021035365.1	SAMEA8581642	PRJNA514245	Contig	186	117746	5142940	98.9	98.4	0.5	0.2	0.9	Pakistan	Clinical	Homo sapiens	Clinical specimen
E. xiangfangensis subsp. steigerwaltii	Enterobacter hormaechei	PP232	GCA_021038345.1	SAMEA8581531	PRJNA514245	Contig	41	336655	4806877	98.9	98.2	0.7	0.2	0.9	Pakistan	Clinical	Homo sapiens	Clinical specimen
E. xiangfangensis subsp. steigerwaltii	Enterobacter hormaechei	PS382	GCA_021038525.1	SAMEA8581633	PRJNA514245	Contig	71	150403	4791427	98.8	98.6	0.2	0.2	1	Pakistan	Clinical	Homo sapiens	Clinical specimen
E. xiangfangensis subsp. steigerwaltii	Enterobacter hormaechei	PP49	GCA_021038545.1	SAMEA8581598	PRJNA514245	Contig	33	364472	4844707	98.9	98	0.9	0.2	0.9	Pakistan	Clinical	Homo sapiens	Clinical specimen
E. xiangfangensis subsp. steigerwaltii	Enterobacter hormaechei	PS4743	GCA_021038605.1	SAMEA8581654	PRJNA514245	Contig	53	453731	4880678	99.1	98.6	0.5	0.2	0.7	Pakistan	Clinical	Homo sapiens	Clinical specimen
E. xiangfangensis subsp. steigerwaltii	Enterobacter hormaechei	PP15	GCA_021040825.1	SAMEA8581512	PRJNA514245	Contig	102	208518	5114790	98.9	98	0.9	0.2	0.9	Pakistan	Clinical	Homo sapiens	Clinical specimen
E. xiangfangensis subsp. steigerwaltii	Enterobacter hormaechei	PS297	GCA_021040905.1	SAMEA8581629	PRJNA514245	Contig	188	99903	5049437	98.7	98	0.7	0.2	1.1	Pakistan	Clinical	Homo sapiens	Clinical specimen
E. xiangfangensis subsp. steigerwaltii	Enterobacter hormaechei	IS270	GCA_021095115.1	SAMEA8581378	PRJNA514245	Contig	160	99607	5079270	98.4	98.2	0.2	0.2	1.4	Pakistan	Clinical	Homo sapiens	Clinical specimen
E. xiangfangensis subsp. steigerwaltii	Enterobacter hormaechei	IS237	GCA_021095345.1	SAMEA8581364	PRJNA514245	Contig	165	100228	4983649	98.9	98.4	0.5	0.2	0.9	Pakistan	Clinical	Homo sapiens	Clinical specimen
E. xiangfangensis subsp. steigerwaltii	Enterobacter hormaechei	IS893	GCA_021096145.1	SAMEA8581435	PRJNA514245	Contig	100	165563	5030666	98.8	98.6	0.2	0.2	1	Pakistan	Clinical	Homo sapiens	Clinical specimen
E. xiangfangensis subsp. steigerwaltii	Enterobacter hormaechei	IS82	GCA_021096165.1	SAMEA8581430	PRJNA514245	Contig	93	194314	4890854	98.7	98.2	0.5	0.2	1.1	Pakistan	Clinical	Homo sapiens	Clinical specimen
E. xiangfangensis subsp. steigerwaltii	Enterobacter hormaechei	IS716	GCA_021096185.1	SAMEA8581427	PRJNA514245	Contig	65	331080	4881630	99.1	98.6	0.5	0.2	0.7	Pakistan	Clinical	Homo sapiens	Clinical specimen
E. xiangfangensis subsp. steigerwaltii	Enterobacter hormaechei	IW196	GCA_021096225.1	SAMEA8581442	PRJNA514245	Contig	123	177573	4893187	98.8	98.6	0.2	0.2	1	Pakistan	Clinical	Homo sapiens	Clinical specimen
E. xiangfangensis subsp. steigerwaltii	Enterobacter hormaechei	IW433	GCA_021096365.1	SAMEA8581472	PRJNA514245	Contig	58	404140	4728069	98.8	98.6	0.2	0.2	1	Pakistan	Clinical	Homo sapiens	Clinical specimen
E. xiangfangensis subsp. steigerwaltii	Enterobacter hormaechei	IW407	GCA_021096385.1	SAMEA8581461	PRJNA514245	Contig	92	149799	4729707	98.8	98.6	0.2	0.2	1	Pakistan	Clinical	Homo sapiens	Clinical specimen
E. xiangfangensis subsp. steigerwaltii	Enterobacter hormaechei	IW333	GCA_021096465.1	SAMEA8581458	PRJNA514245	Contig	290	34290	5203207	98.5	98	0.5	0.5	1	Pakistan	Clinical	Homo sapiens	Clinical specimen
E. xiangfangensis subsp. steigerwaltii	Enterobacter hormaechei	IW45-1	GCA_021096485.1	SAMEA8581474	PRJNA514245	Contig	81	215235	4729391	98.8	98.6	0.2	0.2	1	Pakistan	Clinical	Homo sapiens	Clinical specimen
E. xiangfangensis subsp. steigerwaltii	Enterobacter hormaechei	IW37	GCA_021096505.1	SAMEA8581460	PRJNA514245	Contig	115	95242	4737760	98.6	98.4	0.2	0.2	1.2	Pakistan	Clinical	Homo sapiens	Clinical specimen
E. xiangfangensis subsp. steigerwaltii	Enterobacter hormaechei	IW470	GCA_021096585.1	SAMEA8581480	PRJNA514245	Contig	69	286648	4725860	98.8	98.6	0.2	0.2	1	Pakistan	Clinical	Homo sapiens	Clinical specimen
E. xiangfangensis subsp. steigerwaltii	Enterobacter hormaechei	IW472	GCA_021096605.1	SAMEA8581482	PRJNA514245	Contig	109	118356	4864641	99.1	98.9	0.2	0.2	0.7	Pakistan	Clinical	Homo sapiens	Clinical specimen
E. xiangfangensis subsp. steigerwaltii	Enterobacter hormaechei	PP50	GCA_021096965.1	SAMEA8581599	PRJNA514245	Contig	46	201186	4808485	98.9	98.2	0.7	0.2	0.9	Pakistan	Clinical	Homo sapiens	Clinical specimen
E. xiangfangensis subsp. steigerwaltii	Enterobacter hormaechei subsp. xiangfangensis	98Q036	GCA_021173405.1	SAMEA8800870	PRJNA514245	Contig	99	147127	4979105	98.8	96.1	2.7	0.2	1	Nepal	Clinical	Homo sapiens	Blood
E. xiangfangensis subsp. steigerwaltii	Enterobacter hormaechei subsp. xiangfangensis	98Q033	GCA_021173565.1	SAMEA8800868	PRJNA514245	Contig	102	149340	4918934	98.9	96.6	2.3	0.2	0.9	Nepal	Clinical	Homo sapiens	Blood
E. xiangfangensis subsp. steigerwaltii	Enterobacter hormaechei subsp. xiangfangensis	98Q042	GCA_021173745.1	SAMEA8800876	PRJNA514245	Contig	110	121876	4893039	98.8	97	1.8	0.2	1	Nepal	Clinical	Homo sapiens	Blood
E. xiangfangensis subsp. steigerwaltii	Enterobacter hormaechei subsp. xiangfangensis	98Q043	GCA_021175165.1	SAMEA8800877	PRJNA514245	Contig	95	151023	4953177	98.8	96.1	2.7	0.2	1	Nepal	Clinical	Homo sapiens	Blood
E. xiangfangensis subsp. steigerwaltii	Enterobacter hormaechei subsp. xiangfangensis	98Q040	GCA_021175245.1	SAMEA8800874	PRJNA514245	Contig	140	99517	4866269	98.9	98.2	0.7	0.2	0.9	Nepal	Clinical	Homo sapiens	Blood
E. xiangfangensis subsp. steigerwaltii	Enterobacter hormaechei subsp. xiangfangensis	98Q041	GCA_021175485.1	SAMEA8800875	PRJNA514245	Contig	132	93430	4889041	98.9	97.3	1.6	0.2	0.9	Nepal	Clinical	Homo sapiens	Blood
E. xiangfangensis subsp. steigerwaltii	Enterobacter hormaechei subsp. xiangfangensis	98Q052	GCA_021175685.1	SAMEA8800884	PRJNA514245	Contig	93	149341	4987204	98.8	96.1	2.7	0.2	1	Nepal	Clinical	Homo sapiens	Blood
E. xiangfangensis subsp. steigerwaltii	Enterobacter hormaechei subsp. xiangfangensis	98Q050	GCA_021175805.1	SAMEA8800882	PRJNA514245	Contig	132	126729	4883854	98.8	98.6	0.2	0.2	1	Nepal	Clinical	Homo sapiens	Blood
E. xiangfangensis subsp. steigerwaltii	Enterobacter hormaechei subsp. xiangfangensis	98Q049	GCA_021175825.1	SAMEA8800881	PRJNA514245	Contig	97	153585	4919388	98.8	97	1.8	0.2	1	Nepal	Clinical	Homo sapiens	Blood
E. xiangfangensis subsp. steigerwaltii	Enterobacter hormaechei subsp. xiangfangensis	98Q035	GCA_021175865.1	SAMEA8800869	PRJNA514245	Contig	121	115167	5027833	98.8	96.8	2	0.2	1	Nepal	Clinical	Homo sapiens	Blood
E. xiangfangensis subsp. steigerwaltii	Enterobacter hormaechei subsp. xiangfangensis	98Q044	GCA_021175885.1	SAMEA8800878	PRJNA514245	Contig	104	129302	4978556	98.8	96.1	2.7	0.2	1	Nepal	Clinical	Homo sapiens	Blood
E. xiangfangensis subsp. steigerwaltii	Enterobacter hormaechei subsp. xiangfangensis	98Q053	GCA_021176285.1	SAMEA8800885	PRJNA514245	Contig	105	129343	4926957	98.9	96.4	2.5	0.2	0.9	Nepal	Clinical	Homo sapiens	Blood
E. xiangfangensis subsp. steigerwaltii	Enterobacter hormaechei subsp. xiangfangensis	98Q048	GCA_021177215.1	SAMEA8800880	PRJNA514245	Contig	119	115982	4943538	98.8	97	1.8	0.2	1	Nepal	Clinical	Homo sapiens	Blood
E. xiangfangensis subsp. steigerwaltii	Enterobacter hormaechei subsp. xiangfangensis	98Q039	GCA_021177235.1	SAMEA8800873	PRJNA514245	Contig	130	115157	4853113	98.8	97.7	1.1	0.2	1	Nepal	Clinical	Homo sapiens	Blood
E. xiangfangensis subsp. steigerwaltii	Enterobacter hormaechei subsp. xiangfangensis	98Q032	GCA_021177255.1	SAMEA8800867	PRJNA514245	Contig	123	109497	4930374	98.9	96.6	2.3	0.2	0.9	Nepal	Clinical	Homo sapiens	Blood
E. xiangfangensis subsp. steigerwaltii	Enterobacter hormaechei subsp. xiangfangensis	98Q037	GCA_021177735.1	SAMEA8800871	PRJNA514245	Contig	108	115970	4921823	98.8	97.7	1.1	0.2	1	Nepal	Clinical	Homo sapiens	Blood
E. xiangfangensis subsp. steigerwaltii	Enterobacter hormaechei subsp. xiangfangensis	MY707	GCA_021179855.1	SAMD00194929	PRJNA514245	Contig	100	177256	5282687	98.8	98.6	0.2	0.2	1	Myanmar	Clinical	Homo sapiens	Clinical specimen
E. xiangfangensis subsp. steigerwaltii	Enterobacter hormaechei subsp. xiangfangensis	MY192	GCA_021180155.1	SAMD00194913	PRJNA514245	Contig	126	133508	5294372	98.8	98.6	0.2	0.2	1	Myanmar	Clinical	Homo sapiens	Clinical specimen
E. xiangfangensis subsp. steigerwaltii	Enterobacter hormaechei subsp. xiangfangensis	98Q051	GCA_021181605.1	SAMEA8800883	PRJNA514245	Contig	249	58701	4950215	97.1	96.6	0.5	0.9	2	Nepal	Clinical	Homo sapiens	Blood
E. xiangfangensis subsp. steigerwaltii	Enterobacter hormaechei subsp. xiangfangensis	98Q038	GCA_021182205.1	SAMEA8800872	PRJNA514245	Contig	125	119887	4931538	98.9	97.5	1.4	0.2	0.9	Nepal	Clinical	Homo sapiens	Blood
E. xiangfangensis subsp. steigerwaltii	Enterobacter hormaechei	S18091903889	GCA_021284885.1	SAMN24183516	PRJNA790035	Contig	55	415057	4731073	98.8636	98.6364	0.227273	0.227273	0.909091	China	Clinical	Homo sapiens	Faeces
E. xiangfangensis subsp. steigerwaltii	Enterobacter hormaechei	S18091903789.2.2	GCA_021284905.1	SAMN24183515	PRJNA790035	Contig	23	750963	4642887	98.8636	98.6364	0.227273	0.227273	0.909091	China	Clinical	Homo sapiens	Faeces
E. xiangfangensis subsp. steigerwaltii	Enterobacter hormaechei	S18091903557	GCA_021284945.1	SAMN24183510	PRJNA790035	Contig	46	535758	4762723	98.8636	98.6364	0.227273	0.227273	0.909091	China	Clinical	Homo sapiens	Faeces
E. xiangfangensis subsp. steigerwaltii	Enterobacter hormaechei	S18091903471-1	GCA_021284955.1	SAMN24183507	PRJNA790035	Contig	32	398688	4660551	98.8636	98.6364	0.227273	0.227273	0.909091	China	Clinical	Homo sapiens	Faeces
E. xiangfangensis subsp. steigerwaltii	Enterobacter hormaechei	S18121500535	GCA_021285035.1	SAMN24183524	PRJNA790035	Contig	52	458452	4644929	98.8636	98.6364	0.227273	0.227273	0.909091	China	Clinical	Homo sapiens	Faeces
E. xiangfangensis subsp. steigerwaltii	Enterobacter hormaechei	S18091903471-2	GCA_021285165.1	SAMN24183508	PRJNA790035	Contig	29	496642	4659884	98.8636	98.6364	0.227273	0.227273	0.909091	China	Clinical	Homo sapiens	Faeces
E. xiangfangensis subsp. steigerwaltii	Enterobacter hormaechei	S18101000100-1	GCA_021285245.1	SAMN24183521	PRJNA790035	Contig	57	391794	4785179	98.8636	98.6364	0.227273	0.227273	0.909091	China	Clinical	Homo sapiens	Faeces
E. xiangfangensis subsp. steigerwaltii	Enterobacter hormaechei	S18122400105	GCA_021285265.1	SAMN24183532	PRJNA790035	Contig	34	401604	4673642	98.8636	98.6364	0.227273	0.227273	0.909091	China	Clinical	Homo sapiens	Faeces
E. xiangfangensis subsp. steigerwaltii	Enterobacter hormaechei	SKLX57362	GCA_021285285.1	SAMN24183551	PRJNA790035	Contig	31	490935	5005352	98.8636	98.4091	0.454545	0.227273	0.909091	China	Clinical	Homo sapiens	Blood
E. xiangfangensis subsp. steigerwaltii	Enterobacter hormaechei	SKLX61363hy	GCA_021285405.1	SAMN24203867	PRJNA790035	Contig	4	4820229	5153510	98.8636	98.6364	0.227273	0.227273	0.909091	China	Clinical	Homo sapiens	Blood
E. xiangfangensis subsp. steigerwaltii	Enterobacter hormaechei	S18101000100-2	GCA_021285465.1	SAMN24183522	PRJNA790035	Contig	92	382360	4718744	98.8636	98.6364	0.227273	0.227273	0.909091	China	Clinical	Homo sapiens	Faeces
E. xiangfangensis subsp. steigerwaltii	Enterobacter hormaechei	SKLX52319	GCA_021285505.1	SAMN24183540	PRJNA790035	Contig	31	667593	4972965	98.8636	98.6364	0.227273	0.227273	0.909091	China	Clinical	Homo sapiens	Blood
E. xiangfangensis subsp. steigerwaltii	Enterobacter hormaechei	SKLX52272	GCA_021285525.1	SAMN24183539	PRJNA790035	Contig	27	767835	4968601	98.8636	98.6364	0.227273	0.227273	0.909091	China	Clinical	Homo sapiens	Blood
E. xiangfangensis subsp. steigerwaltii	Enterobacter hormaechei	SKLX58289	GCA_021285625.1	SAMN24183553	PRJNA790035	Contig	50	498931	5034305	98.8636	98.6364	0.227273	0.227273	0.909091	China	Clinical	Homo sapiens	Blood
E. xiangfangensis subsp. steigerwaltii	Enterobacter hormaechei	SKLX54570	GCA_021285645.1	SAMN24183547	PRJNA790035	Contig	77	207330	5320405	98.8	98.6	0.2	0.2	1	China	Clinical	Homo sapiens	Blood
E. xiangfangensis subsp. steigerwaltii	Enterobacter hormaechei	SKLX54401	GCA_021285655.1	SAMN24183546	PRJNA790035	Contig	62	211664	5150413	98.8636	98.6364	0.227273	0.227273	0.909091	China	Clinical	Homo sapiens	Blood
E. xiangfangensis subsp. steigerwaltii	Enterobacter hormaechei	S18091903789.1.1	GCA_021285705.1	SAMN24183512	PRJNA790035	Contig	24	547429	4642898	98.8636	98.6364	0.227273	0.227273	0.909091	China	Clinical	Homo sapiens	Faeces
E. xiangfangensis subsp. steigerwaltii	Enterobacter hormaechei	S10060403-3	GCA_021285785.1	SAMN24183487	PRJNA790035	Contig	73	309578	5215300	98.8636	98.6364	0.227273	0.227273	0.909091	China	Clinical	Homo sapiens	Faeces
E. xiangfangensis subsp. steigerwaltii	Enterobacter hormaechei	S10090802-2	GCA_021285825.1	SAMN24183490	PRJNA790035	Contig	68	287224	5055044	98.8636	98.6364	0.227273	0.227273	0.909091	China	Clinical	Homo sapiens	Faeces
E. xiangfangensis subsp. steigerwaltii	Enterobacter hormaechei	S18090800238-2	GCA_021286005.1	SAMN24183503	PRJNA790035	Contig	37	343106	4779060	98.8636	98.6364	0.227273	0.227273	0.909091	China	Clinical	Homo sapiens	Faeces
E. xiangfangensis subsp. steigerwaltii	Enterobacter hormaechei	S18082100082	GCA_021286085.1	SAMN24183496	PRJNA790035	Contig	57	354305	4790908	98.8636	98.6364	0.227273	0.227273	0.909091	China	Clinical	Homo sapiens	Faeces
E. xiangfangensis subsp. steigerwaltii	Enterobacter hormaechei	S18082900598	GCA_021286165.1	SAMN24183499	PRJNA790035	Contig	48	510908	4732938	98.8636	98.6364	0.227273	0.227273	0.909091	China	Clinical	Homo sapiens	Faeces
E. xiangfangensis subsp. steigerwaltii	Enterobacter hormaechei	S18082200535-2	GCA_021286185.1	SAMN24183498	PRJNA790035	Contig	51	469477	4644561	98.8636	98.6364	0.227273	0.227273	0.909091	China	Clinical	Homo sapiens	Faeces
E. xiangfangensis subsp. steigerwaltii	Enterobacter hormaechei	SKLX61363	GCA_021286475.1	SAMN24183561	PRJNA790035	Contig	55	388397	5104898	98.8636	98.6364	0.227273	0.227273	0.909091	China	Clinical	Homo sapiens	Blood
E. xiangfangensis subsp. steigerwaltii	Enterobacter hormaechei	SKLX59993	GCA_021286505.1	SAMN24183562	PRJNA790035	Contig	37	504449	4968027	98.8636	98.1818	0.681818	0.227273	0.909091	China	Clinical	Homo sapiens	Blood
E. xiangfangensis subsp. steigerwaltii	Enterobacter hormaechei	S18121501900	GCA_021286545.1	SAMN24183529	PRJNA790035	Contig	63	219640	4769430	98.8636	98.6364	0.227273	0.227273	0.909091	China	Clinical	Homo sapiens	Faeces
E. xiangfangensis subsp. steigerwaltii	Enterobacter hormaechei	SKLX60492	GCA_021286565.1	SAMN24183559	PRJNA790035	Contig	42	343469	5052321	98.8636	98.6364	0.227273	0.227273	0.909091	China	Clinical	Homo sapiens	Blood
E. xiangfangensis subsp. steigerwaltii	Enterobacter hormaechei	S18082200535-1	GCA_021286575.1	SAMN24183497	PRJNA790035	Contig	592	79386	5248106	97.9545	96.8182	1.13636	1.13636	0.909091	China	Clinical	Homo sapiens	Faeces
E. xiangfangensis subsp. steigerwaltii	Enterobacter hormaechei	S3B1F12-1	GCA_021287305.1	SAMN24193140	PRJNA790035	Contig	16	559750	4798571	98.8636	97.7273	1.13636	0.227273	0.909091	China	Animal	Cattle (Bos taurus)	-
E. xiangfangensis subsp. steigerwaltii	Enterobacter hormaechei	S2B2G28-2	GCA_021287415.1	SAMN24193136	PRJNA790035	Contig	35	425520	4721079	98.6364	98.4091	0.227273	0.454545	0.909091	China	Animal	Cattle (Bos taurus)	-
E. xiangfangensis subsp. steigerwaltii	Enterobacter hormaechei	S4canzhuo-1-1	GCA_021288425.1	SAMN24193134	PRJNA790035	Contig	46	425643	4726099	98.8636	98.6364	0.227273	0.227273	0.909091	China	Environmental	-	-
E. xiangfangensis subsp. steigerwaltii	Enterobacter hormaechei subsp. steigerwaltii	GENC202	GCA_021368875.1	SAMN22608594	PRJNA514245	Contig	174	93648	5182384	98.6	96.1	2.5	0.2	1.2	Guadeloupe	Clinical	Homo sapiens	Urine
E. xiangfangensis subsp. steigerwaltii	Enterobacter hormaechei subsp. steigerwaltii	GENC351	GCA_021369015.1	SAMN22608608	PRJNA514245	Contig	182	61426	5449990	98.8	97	1.8	0.2	1	Guadeloupe	Clinical	Homo sapiens	Urine
E. xiangfangensis subsp. steigerwaltii	Enterobacter hormaechei subsp. steigerwaltii	GENC161	GCA_021453125.1	SAMN15913967	PRJNA514245	Contig	104	173562	5380947	98.9	97.3	1.6	0.2	0.9	Guadeloupe	Environmental	Water	Wastewater influent sample
E. xiangfangensis subsp. steigerwaltii	Enterobacter hormaechei subsp. xiangfangensis	JUE10	GCA_021594925.1	SAMD00246037	PRJNA514245	Contig	115	187451	5347454	98.9	98.2	0.7	0.2	0.9	Japan	Clinical	Homo sapiens	Clinical specimen
E. xiangfangensis subsp. steigerwaltii	Enterobacter hormaechei subsp. xiangfangensis	JUE6	GCA_021594985.1	SAMD00246036	PRJNA514245	Contig	116	144159	5296573	98.8	98.6	0.2	0.2	1	Japan	Clinical	Homo sapiens	Clinical specimen
E. xiangfangensis subsp. steigerwaltii	Enterobacter hormaechei subsp. xiangfangensis	NE_JUE7	GCA_021595025.1	SAMD00246033	PRJNA514245	Contig	82	246866	5345366	98.7	98.2	0.5	0.5	0.8	Japan	Clinical	Homo sapiens	Clinical specimen
E. xiangfangensis subsp. steigerwaltii	Enterobacter hormaechei subsp. xiangfangensis	JUE2	GCA_021595045.1	SAMD00246034	PRJNA514245	Contig	103	246968	5317324	98.9	98.2	0.7	0.2	0.9	Japan	Clinical	Homo sapiens	Clinical specimen
E. xiangfangensis subsp. steigerwaltii	Enterobacter hormaechei subsp. xiangfangensis	NE_JUE15	GCA_021595605.1	SAMD00246031	PRJNA514245	Contig	97	215855	5285822	98.6	98.4	0.2	0.5	0.9	Japan	Clinical	Homo sapiens	Clinical specimen
E. xiangfangensis subsp. steigerwaltii	Enterobacter hormaechei subsp. xiangfangensis	JUE1	GCA_021595625.1	SAMD00246032	PRJNA514245	Contig	100	250424	5319997	98.8	98.6	0.2	0.2	1	Japan	Clinical	Homo sapiens	Clinical specimen
E. xiangfangensis subsp. steigerwaltii	Enterobacter hormaechei subsp. xiangfangensis	NE_JUE26	GCA_021596685.1	SAMD00246039	PRJNA514245	Contig	80	246969	5322121	98.7	98.2	0.5	0.5	0.8	Japan	Clinical	Homo sapiens	Clinical specimen
E. xiangfangensis subsp. steigerwaltii	Enterobacter hormaechei subsp. xiangfangensis	JUE12	GCA_021597725.1	SAMD00246038	PRJNA514245	Contig	123	187451	5373749	98.9	98.2	0.7	0.2	0.9	Japan	Clinical	Homo sapiens	Clinical specimen
E. xiangfangensis subsp. steigerwaltii	Enterobacter hormaechei subsp. xiangfangensis	JUE5	GCA_021599525.1	SAMD00246035	PRJNA514245	Contig	120	146022	5302110	98.9	98.4	0.5	0.2	0.9	Japan	Clinical	Homo sapiens	Clinical specimen
E. xiangfangensis subsp. steigerwaltii	Enterobacter hormaechei	2022KU-00029	GCA_021895095.1	SAMN25601420	PRJNA288601	Contig	136	221933	4815341	98.6	98.4	0.2	0.2	1.2	USA	Clinical	Homo sapiens	Sputum
E. xiangfangensis subsp. steigerwaltii	Enterobacter hormaechei	2021HL-00985	GCA_022445025.1	SAMN26367208	PRJNA288601	Contig	97	536015	4872918	98.7	98	0.7	0.2	1.1	USA	Clinical	Homo sapiens	Rectal Swab
E. xiangfangensis subsp. steigerwaltii	Enterobacter hormaechei	2020HL-00975	GCA_022445205.1	SAMN26367198	PRJNA288601	Contig	109	183277	5104288	98.4	96.6	1.8	0.2	1.4	USA	Clinical	Homo sapiens	Wound
E. xiangfangensis subsp. steigerwaltii	Enterobacter hormaechei	2021HL-00986	GCA_022445425.1	SAMN26367209	PRJNA288601	Contig	101	260109	5194577	98.6	96.8	1.8	0.2	1.2	USA	Clinical	Homo sapiens	Blood
E. xiangfangensis subsp. steigerwaltii	Enterobacter hormaechei	2022KU-00039	GCA_022490295.1	SAMN26332255	PRJNA288601	Contig	98	274705	5350256	98.8	97.7	1.1	0.2	1	USA	Clinical	Homo sapiens	Wound
E. xiangfangensis subsp. steigerwaltii	Enterobacter hormaechei	C210037	GCA_023749005.1	SAMN28189686	PRJNA837096	Scaffold	45	372788	4942927	98.8636	98.6364	0.227273	0.227273	0.909091	China	Clinical	Homo sapiens	Clinical specimen
E. xiangfangensis subsp. steigerwaltii	Enterobacter hormaechei	C210019	GCA_023749015.1	SAMN28189683	PRJNA837096	Scaffold	43	342281	4700625	98.8636	98.6364	0.227273	0.227273	0.909091	China	Clinical	Homo sapiens	Clinical specimen
E. xiangfangensis subsp. steigerwaltii	Enterobacter hormaechei	C210024	GCA_023749035.1	SAMN28189684	PRJNA837096	Contig	42	511462	5063679	98.8636	98.6364	0.227273	0.227273	0.909091	China	Clinical	Homo sapiens	Clinical specimen
E. xiangfangensis subsp. steigerwaltii	Enterobacter hormaechei	C210061	GCA_023749115.1	SAMN28189679	PRJNA837096	Scaffold	114	236491	5293745	98.8636	98.6364	0.227273	0.227273	0.909091	China	Clinical	Homo sapiens	Clinical specimen
E. xiangfangensis subsp. steigerwaltii	Enterobacter hormaechei	C210060	GCA_023749155.1	SAMN28189678	PRJNA837096	Contig	106	289863	5280316	98.8636	98.6364	0.227273	0.227273	0.909091	China	Clinical	Homo sapiens	Clinical specimen
E. xiangfangensis subsp. steigerwaltii	Enterobacter hormaechei	C210065	GCA_023749185.1	SAMN28189681	PRJNA837096	Scaffold	99	310107	5138984	98.8636	98.6364	0.227273	0.227273	0.909091	China	Clinical	Homo sapiens	Clinical specimen
E. xiangfangensis subsp. steigerwaltii	Enterobacter hormaechei	C210335	GCA_023749505.1	SAMN28189659	PRJNA837096	Scaffold	58	210375	4946012	98.8636	98.6364	0.227273	0.227273	0.909091	China	Clinical	Homo sapiens	Clinical specimen
E. xiangfangensis subsp. steigerwaltii	Enterobacter hormaechei	C210337	GCA_023749525.1	SAMN28189661	PRJNA837096	Scaffold	55	210375	4945511	98.4091	98.1818	0.227273	0.227273	1.36364	China	Clinical	Homo sapiens	Clinical specimen
E. xiangfangensis subsp. steigerwaltii	Enterobacter hormaechei	C210334	GCA_023749585.1	SAMN28189658	PRJNA837096	Scaffold	61	184721	4989540	98.8636	98.6364	0.227273	0.227273	0.909091	China	Clinical	Homo sapiens	Clinical specimen
E. xiangfangensis subsp. steigerwaltii	Enterobacter hormaechei	C210327	GCA_023749745.1	SAMN28189651	PRJNA837096	Contig	22	2600654	4641137	98.8636	98.6364	0.227273	0.227273	0.909091	China	Clinical	Homo sapiens	Clinical specimen
E. xiangfangensis subsp. steigerwaltii	Enterobacter hormaechei	C210321	GCA_023749805.1	SAMN28189645	PRJNA837096	Scaffold	56	243806	5011869	98.8636	98.6364	0.227273	0.227273	0.909091	China	Clinical	Homo sapiens	Clinical specimen
E. xiangfangensis subsp. steigerwaltii	Enterobacter hormaechei	C210316	GCA_023749905.1	SAMN28189640	PRJNA837096	Contig	48	497690	4821462	98.8636	98.6364	0.227273	0.227273	0.909091	China	Clinical	Homo sapiens	Clinical specimen
E. xiangfangensis subsp. steigerwaltii	Enterobacter hormaechei	C210312	GCA_023749985.1	SAMN28189636	PRJNA837096	Contig	45	398949	4703102	98.8636	98.6364	0.227273	0.227273	0.909091	China	Clinical	Homo sapiens	Clinical specimen
E. xiangfangensis subsp. steigerwaltii	Enterobacter hormaechei	C210315	GCA_023749995.1	SAMN28189639	PRJNA837096	Contig	46	517834	4827340	98.8636	98.6364	0.227273	0.227273	0.909091	China	Clinical	Homo sapiens	Clinical specimen
E. xiangfangensis subsp. steigerwaltii	Enterobacter hormaechei	C210311	GCA_023750025.1	SAMN28189635	PRJNA837096	Scaffold	52	509365	4897143	98.8636	98.6364	0.227273	0.227273	0.909091	China	Clinical	Homo sapiens	Clinical specimen
E. xiangfangensis subsp. steigerwaltii	Enterobacter hormaechei	C210309	GCA_023750055.1	SAMN28189633	PRJNA837096	Contig	34	720811	4695725	98.8636	98.6364	0.227273	0.227273	0.909091	China	Clinical	Homo sapiens	Clinical specimen
E. xiangfangensis subsp. steigerwaltii	Enterobacter hormaechei	C210308	GCA_023750085.1	SAMN28189632	PRJNA837096	Contig	19	731330	4645314	98.8636	98.6364	0.227273	0.227273	0.909091	China	Clinical	Homo sapiens	Clinical specimen
E. xiangfangensis subsp. steigerwaltii	Enterobacter hormaechei	C210307	GCA_023750095.1	SAMN28189631	PRJNA837096	Scaffold	54	223066	4498673	98.6364	98.4091	0.227273	0.227273	1.13636	China	Clinical	Homo sapiens	Clinical specimen
E. xiangfangensis subsp. steigerwaltii	Enterobacter hormaechei	C210306	GCA_023750125.1	SAMN28189630	PRJNA837096	Contig	19	738564	4579256	98.8636	98.6364	0.227273	0.227273	0.909091	China	Clinical	Homo sapiens	Clinical specimen
E. xiangfangensis subsp. steigerwaltii	Enterobacter hormaechei	C210305	GCA_023750145.1	SAMN28189629	PRJNA837096	Scaffold	55	753373	4898697	98.8636	98.6364	0.227273	0.227273	0.909091	China	Clinical	Homo sapiens	Clinical specimen
E. xiangfangensis subsp. steigerwaltii	Enterobacter hormaechei	C210297	GCA_023750295.1	SAMN28189621	PRJNA837096	Contig	44	517605	4860019	98.8636	98.6364	0.227273	0.227273	0.909091	China	Clinical	Homo sapiens	Clinical specimen
E. xiangfangensis subsp. steigerwaltii	Enterobacter hormaechei	C210294	GCA_023750365.1	SAMN28189618	PRJNA837096	Contig	32	713286	4646126	98.8636	98.6364	0.227273	0.227273	0.909091	China	Clinical	Homo sapiens	Clinical specimen
E. xiangfangensis subsp. steigerwaltii	Enterobacter hormaechei	C210291	GCA_023750385.1	SAMN28189615	PRJNA837096	Scaffold	33	464040	4708109	98.8636	98.6364	0.227273	0.227273	0.909091	China	Clinical	Homo sapiens	Clinical specimen
E. xiangfangensis subsp. steigerwaltii	Enterobacter hormaechei	C210289	GCA_023750425.1	SAMN28189613	PRJNA837096	Contig	25	808989	4585284	98.8636	98.6364	0.227273	0.227273	0.909091	China	Clinical	Homo sapiens	Clinical specimen
E. xiangfangensis subsp. steigerwaltii	Enterobacter hormaechei	C210288	GCA_023750445.1	SAMN28189612	PRJNA837096	Scaffold	91	200555	5233622	98.8636	98.6364	0.227273	0.227273	0.909091	China	Clinical	Homo sapiens	Clinical specimen
E. xiangfangensis subsp. steigerwaltii	Enterobacter hormaechei	C210290	GCA_023750485.1	SAMN28189614	PRJNA837096	Contig	25	745600	4665857	98.8636	98.6364	0.227273	0.227273	0.909091	China	Clinical	Homo sapiens	Clinical specimen
E. xiangfangensis subsp. steigerwaltii	Enterobacter hormaechei	C210286	GCA_023750495.1	SAMN28189611	PRJNA837096	Scaffold	20	735089	4609053	98.8636	98.6364	0.227273	0.227273	0.909091	China	Clinical	Homo sapiens	Clinical specimen
E. xiangfangensis subsp. steigerwaltii	Enterobacter hormaechei	C210283	GCA_023750545.1	SAMN28189608	PRJNA837096	Scaffold	34	474072	4718985	98.8636	98.6364	0.227273	0.227273	0.909091	China	Clinical	Homo sapiens	Clinical specimen
E. xiangfangensis subsp. steigerwaltii	Enterobacter hormaechei	C210274	GCA_023750705.1	SAMN28189599	PRJNA837096	Scaffold	30	526186	4733586	98.8636	98.6364	0.227273	0.227273	0.909091	China	Clinical	Homo sapiens	Clinical specimen
E. xiangfangensis subsp. steigerwaltii	Enterobacter hormaechei	C210272	GCA_023750745.1	SAMN28189597	PRJNA837096	Scaffold	47	399138	4721725	98.8636	98.6364	0.227273	0.227273	0.909091	China	Clinical	Homo sapiens	Clinical specimen
E. xiangfangensis subsp. steigerwaltii	Enterobacter hormaechei	C210270	GCA_023750815.1	SAMN28189595	PRJNA837096	Scaffold	30	495964	4718690	98.8636	98.6364	0.227273	0.227273	0.909091	China	Clinical	Homo sapiens	Clinical specimen
E. xiangfangensis subsp. steigerwaltii	Enterobacter hormaechei	C210266	GCA_023750885.1	SAMN28189591	PRJNA837096	Scaffold	18	2467210	4561133	98.8636	98.6364	0.227273	0.227273	0.909091	China	Clinical	Homo sapiens	Clinical specimen
E. xiangfangensis subsp. steigerwaltii	Enterobacter hormaechei	C210260	GCA_023751005.1	SAMN28189585	PRJNA837096	Scaffold	28	2604364	4709156	98.8636	98.6364	0.227273	0.227273	0.909091	China	Clinical	Homo sapiens	Clinical specimen
E. xiangfangensis subsp. steigerwaltii	Enterobacter hormaechei	C210254	GCA_023751115.1	SAMN28189580	PRJNA837096	Contig	43	521520	4773178	98.8636	98.6364	0.227273	0.227273	0.909091	China	Clinical	Homo sapiens	Clinical specimen
E. xiangfangensis subsp. steigerwaltii	Enterobacter hormaechei	C210251	GCA_023751165.1	SAMN28189577	PRJNA837096	Contig	27	497579	4801297	99.0909	98.8636	0.227273	0.227273	0.681818	China	Clinical	Homo sapiens	Clinical specimen
E. xiangfangensis subsp. steigerwaltii	Enterobacter hormaechei	C210232	GCA_023751505.1	SAMN28189559	PRJNA837096	Scaffold	28	466091	4604509	98.8636	98.6364	0.227273	0.227273	0.909091	China	Clinical	Homo sapiens	Clinical specimen
E. xiangfangensis subsp. steigerwaltii	Enterobacter hormaechei	C210229	GCA_023751585.1	SAMN28189556	PRJNA837096	Scaffold	25	950702	4694323	98.8636	98.6364	0.227273	0.227273	0.909091	China	Clinical	Homo sapiens	Clinical specimen
E. xiangfangensis subsp. steigerwaltii	Enterobacter hormaechei	C210221	GCA_023751725.1	SAMN28189549	PRJNA837096	Contig	28	497649	4665127	98.8636	98.6364	0.227273	0.227273	0.909091	China	Clinical	Homo sapiens	Clinical specimen
E. xiangfangensis subsp. steigerwaltii	Enterobacter hormaechei	C210218	GCA_023751785.1	SAMN28189546	PRJNA837096	Contig	25	502533	4693457	98.8636	98.6364	0.227273	0.227273	0.909091	China	Clinical	Homo sapiens	Clinical specimen
E. xiangfangensis subsp. steigerwaltii	Enterobacter hormaechei	C210216	GCA_023751825.1	SAMN28189544	PRJNA837096	Scaffold	27	491843	4683133	98.8636	98.6364	0.227273	0.227273	0.909091	China	Clinical	Homo sapiens	Clinical specimen
E. xiangfangensis subsp. steigerwaltii	Enterobacter hormaechei	C210214	GCA_023751865.1	SAMN28189542	PRJNA837096	Contig	21	782493	4687015	98.8636	98.6364	0.227273	0.227273	0.909091	China	Clinical	Homo sapiens	Clinical specimen
E. xiangfangensis subsp. steigerwaltii	Enterobacter hormaechei	C210210	GCA_023751925.1	SAMN28189539	PRJNA837096	Contig	25	663422	4655220	98.8636	98.6364	0.227273	0.227273	0.909091	China	Clinical	Homo sapiens	Clinical specimen
E. xiangfangensis subsp. steigerwaltii	Enterobacter hormaechei	C210208	GCA_023751935.1	SAMN28189537	PRJNA837096	Contig	48	387353	4942280	98.8636	98.4091	0.454545	0.227273	0.909091	China	Clinical	Homo sapiens	Clinical specimen
E. xiangfangensis subsp. steigerwaltii	Enterobacter hormaechei	C210209	GCA_023751965.1	SAMN28189538	PRJNA837096	Contig	49	401662	5073528	98.8636	98.6364	0.227273	0.227273	0.909091	China	Clinical	Homo sapiens	Clinical specimen
E. xiangfangensis subsp. steigerwaltii	Enterobacter hormaechei	C210203	GCA_023752045.1	SAMN28189532	PRJNA837096	Contig	73	452019	5128222	98.8636	98.6364	0.227273	0.227273	0.909091	China	Clinical	Homo sapiens	Clinical specimen
E. xiangfangensis subsp. steigerwaltii	Enterobacter hormaechei	C210202	GCA_023752105.1	SAMN28189531	PRJNA837096	Scaffold	51	334722	5094842	98.8636	98.6364	0.227273	0.227273	0.909091	China	Clinical	Homo sapiens	Clinical specimen
E. xiangfangensis subsp. steigerwaltii	Enterobacter hormaechei	C210192	GCA_023752235.1	SAMN28189521	PRJNA837096	Contig	56	286445	4783321	98.8636	98.6364	0.227273	0.227273	0.909091	China	Clinical	Homo sapiens	Clinical specimen
E. xiangfangensis subsp. steigerwaltii	Enterobacter hormaechei	C210193	GCA_023752265.1	SAMN28189522	PRJNA837096	Scaffold	21	2376378	4649366	98.8636	98.6364	0.227273	0.227273	0.909091	China	Clinical	Homo sapiens	Clinical specimen
E. xiangfangensis subsp. steigerwaltii	Enterobacter hormaechei	C210191	GCA_023752295.1	SAMN28189520	PRJNA837096	Scaffold	55	476454	4783509	98.8636	98.6364	0.227273	0.227273	0.909091	China	Clinical	Homo sapiens	Clinical specimen
E. xiangfangensis subsp. steigerwaltii	Enterobacter hormaechei	C210190	GCA_023752325.1	SAMN28189519	PRJNA837096	Contig	55	286443	4783326	98.8636	98.6364	0.227273	0.227273	0.909091	China	Clinical	Homo sapiens	Clinical specimen
E. xiangfangensis subsp. steigerwaltii	Enterobacter hormaechei	C210189	GCA_023752345.1	SAMN28189518	PRJNA837096	Contig	54	476369	4782643	98.8636	98.6364	0.227273	0.227273	0.909091	China	Clinical	Homo sapiens	Clinical specimen
E. xiangfangensis subsp. steigerwaltii	Enterobacter hormaechei	C210187	GCA_023752355.1	SAMN28189516	PRJNA837096	Scaffold	49	473337	4804738	98.8636	98.6364	0.227273	0.227273	0.909091	China	Clinical	Homo sapiens	Clinical specimen
E. xiangfangensis subsp. steigerwaltii	Enterobacter hormaechei	C210186	GCA_023752405.1	SAMN28189515	PRJNA837096	Contig	31	506023	4691525	98.8636	98.6364	0.227273	0.227273	0.909091	China	Clinical	Homo sapiens	Clinical specimen
E. xiangfangensis subsp. steigerwaltii	Enterobacter hormaechei	C210183	GCA_023752425.1	SAMN28189512	PRJNA837096	Scaffold	42	464602	4586835	99.0909	98.8636	0.227273	0.227273	0.681818	China	Clinical	Homo sapiens	Clinical specimen
E. xiangfangensis subsp. steigerwaltii	Enterobacter hormaechei	C210184	GCA_023752465.1	SAMN28189513	PRJNA837096	Scaffold	119	301761	5343516	98.8636	98.6364	0.227273	0.227273	0.909091	China	Clinical	Homo sapiens	Clinical specimen
E. xiangfangensis subsp. steigerwaltii	Enterobacter hormaechei	C210179	GCA_023752525.1	SAMN28189508	PRJNA837096	Scaffold	54	286441	4783446	98.8636	98.6364	0.227273	0.227273	0.909091	China	Clinical	Homo sapiens	Clinical specimen
E. xiangfangensis subsp. steigerwaltii	Enterobacter hormaechei	C210174	GCA_023752645.1	SAMN28189503	PRJNA837096	Scaffold	28	454228	4706377	98.8636	98.6364	0.227273	0.227273	0.909091	China	Clinical	Homo sapiens	Clinical specimen
E. xiangfangensis subsp. steigerwaltii	Enterobacter hormaechei	C210168	GCA_023752765.1	SAMN28189497	PRJNA837096	Contig	25	2486143	4712340	98.8636	98.6364	0.227273	0.227273	0.909091	China	Clinical	Homo sapiens	Clinical specimen
E. xiangfangensis subsp. steigerwaltii	Enterobacter hormaechei	C210165	GCA_023752815.1	SAMN28189494	PRJNA837096	Scaffold	26	496742	4646792	98.8636	98.6364	0.227273	0.227273	0.909091	China	Clinical	Homo sapiens	Clinical specimen
E. xiangfangensis subsp. steigerwaltii	Enterobacter hormaechei	C210164	GCA_023752845.1	SAMN28189493	PRJNA837096	Scaffold	53	286427	4783544	98.8636	98.6364	0.227273	0.227273	0.909091	China	Clinical	Homo sapiens	Clinical specimen
E. xiangfangensis subsp. steigerwaltii	Enterobacter hormaechei	C210156	GCA_023752965.1	SAMN28189486	PRJNA837096	Contig	35	1142378	4814149	98.8636	98.4091	0.454545	0.227273	0.909091	China	Clinical	Homo sapiens	Clinical specimen
E. xiangfangensis subsp. steigerwaltii	Enterobacter hormaechei	C210067	GCA_023753105.1	SAMN28189479	PRJNA837096	Scaffold	118	165442	4995260	98.8636	98.6364	0.227273	0.227273	0.909091	China	Clinical	Homo sapiens	Clinical specimen
E. xiangfangensis subsp. steigerwaltii	Enterobacter hormaechei	C210063	GCA_023753125.1	SAMN28189478	PRJNA837096	Scaffold	111	187613	4967698	98.8636	98.6364	0.227273	0.227273	0.909091	China	Clinical	Homo sapiens	Clinical specimen
E. xiangfangensis subsp. steigerwaltii	Enterobacter hormaechei	C210058	GCA_023753165.1	SAMN28189475	PRJNA837096	Contig	115	175190	4966976	98.8636	98.6364	0.227273	0.227273	0.909091	China	Clinical	Homo sapiens	Clinical specimen
E. xiangfangensis subsp. steigerwaltii	Enterobacter hormaechei	C210062	GCA_023753195.1	SAMN28189477	PRJNA837096	Scaffold	118	165345	4967576	98.8636	98.6364	0.227273	0.227273	0.909091	China	Clinical	Homo sapiens	Clinical specimen
E. xiangfangensis subsp. steigerwaltii	Enterobacter hormaechei	C210059	GCA_023753245.1	SAMN28189476	PRJNA837096	Contig	112	175542	4968145	98.8636	98.6364	0.227273	0.227273	0.909091	China	Clinical	Homo sapiens	Clinical specimen
E. xiangfangensis subsp. steigerwaltii	Enterobacter hormaechei	C210226	GCA_023753305.1	SAMN28189470	PRJNA837096	Contig	48	450079	4783114	98.8636	98.6364	0.227273	0.227273	0.909091	China	Clinical	Homo sapiens	Clinical specimen
E. xiangfangensis subsp. steigerwaltii	Enterobacter hormaechei	C210047	GCA_023753355.1	SAMN28189467	PRJNA837096	Contig	48	372596	4965338	98.8636	98.4091	0.454545	0.227273	0.909091	China	Clinical	Homo sapiens	Clinical specimen
E. xiangfangensis subsp. steigerwaltii	Enterobacter hormaechei	C210043	GCA_023753465.1	SAMN28189463	PRJNA837096	Scaffold	48	372788	4965376	98.8636	98.4091	0.454545	0.227273	0.909091	China	Clinical	Homo sapiens	Clinical specimen
E. xiangfangensis subsp. steigerwaltii	Enterobacter hormaechei	C210036	GCA_023753545.1	SAMN28189457	PRJNA837096	Scaffold	44	372788	4941017	98.8636	98.4091	0.454545	0.227273	0.909091	China	Clinical	Homo sapiens	Clinical specimen
E. xiangfangensis subsp. steigerwaltii	Enterobacter hormaechei	C210038	GCA_023753555.1	SAMN28189458	PRJNA837096	Scaffold	47	372788	4941197	98.8636	98.4091	0.454545	0.227273	0.909091	China	Clinical	Homo sapiens	Clinical specimen
E. xiangfangensis subsp. steigerwaltii	Enterobacter hormaechei	C210027	GCA_023753665.1	SAMN28189450	PRJNA837096	Contig	78	319702	5155258	98.8636	98.4091	0.454545	0.227273	0.909091	China	Clinical	Homo sapiens	Clinical specimen
E. xiangfangensis subsp. steigerwaltii	Enterobacter hormaechei	C210028	GCA_023753695.1	SAMN28189451	PRJNA837096	Scaffold	89	275628	5154750	98.8636	98.4091	0.454545	0.227273	0.909091	China	Clinical	Homo sapiens	Clinical specimen
E. xiangfangensis subsp. steigerwaltii	Enterobacter hormaechei	C210025	GCA_023753745.1	SAMN28189448	PRJNA837096	Scaffold	68	430352	5214592	98.8636	98.6364	0.227273	0.227273	0.909091	China	Clinical	Homo sapiens	Clinical specimen
E. xiangfangensis subsp. steigerwaltii	Enterobacter hormaechei	C210021	GCA_023753775.1	SAMN28189445	PRJNA837096	Scaffold	48	475467	4800612	98.8636	98.6364	0.227273	0.227273	0.909091	China	Clinical	Homo sapiens	Clinical specimen
E. xiangfangensis subsp. steigerwaltii	Enterobacter hormaechei	C210014	GCA_023753885.1	SAMN28189439	PRJNA837096	Scaffold	62	463298	5101856	98.8636	98.6364	0.227273	0.227273	0.909091	China	Clinical	Homo sapiens	Clinical specimen
E. xiangfangensis subsp. steigerwaltii	Enterobacter hormaechei	C210004	GCA_023753945.1	SAMN28189420	PRJNA837096	Scaffold	88	334247	5098759	98.8636	97.7273	1.13636	0.227273	0.909091	China	Clinical	Homo sapiens	Clinical specimen
E. xiangfangensis subsp. steigerwaltii	Enterobacter hormaechei	C210012	GCA_023753975.1	SAMN28189437	PRJNA837096	Contig	49	365015	4831355	98.8636	98.6364	0.227273	0.227273	0.909091	China	Clinical	Homo sapiens	Clinical specimen
E. xiangfangensis subsp. steigerwaltii	Enterobacter hormaechei	C210011	GCA_023754025.1	SAMN28189436	PRJNA837096	Contig	41	393797	4831111	98.8636	98.6364	0.227273	0.227273	0.909091	China	Clinical	Homo sapiens	Clinical specimen
E. xiangfangensis subsp. steigerwaltii	Enterobacter hormaechei	J418-1_scaffolds	GCA_023754205.1	SAMN28189426	PRJNA837096	Scaffold	82	369535	5102963	98.8636	98.6364	0.227273	0.227273	0.909091	China	Clinical	Homo sapiens	Clinical specimen
E. xiangfangensis subsp. steigerwaltii	Enterobacter hormaechei	S222-2_scaffolds	GCA_023754285.1	SAMN28189423	PRJNA837096	Contig	70	388134	5037016	98.8636	98.4091	0.454545	0.227273	0.909091	China	Clinical	Homo sapiens	Clinical specimen
E. xiangfangensis subsp. steigerwaltii	Enterobacter hormaechei	R212-1_scaffolds	GCA_023754345.1	SAMN28189421	PRJNA837096	Contig	64	421123	5036760	98.8636	98.4091	0.454545	0.227273	0.909091	China	Clinical	Homo sapiens	Clinical specimen
E. xiangfangensis subsp. steigerwaltii	Enterobacter hormaechei	R106-1_scaffolds	GCA_023754365.1	SAMN28189419	PRJNA837096	Contig	84	684828	4896089	98.8636	98.6364	0.227273	0.227273	0.909091	China	Clinical	Homo sapiens	Clinical specimen
E. xiangfangensis subsp. steigerwaltii	Enterobacter hormaechei	K806-1_scaffolds	GCA_023754375.1	SAMN28189417	PRJNA837096	Contig	73	235790	5020213	98.8636	98.6364	0.227273	0.227273	0.909091	China	Clinical	Homo sapiens	Clinical specimen
E. xiangfangensis subsp. steigerwaltii	Enterobacter hormaechei	C210142	GCA_023754445.1	SAMN28189413	PRJNA837096	Scaffold	96	247337	5114584	98.8636	98.6364	0.227273	0.227273	0.909091	China	Clinical	Homo sapiens	Clinical specimen
E. xiangfangensis subsp. steigerwaltii	Enterobacter hormaechei	C210134	GCA_023754565.1	SAMN28189406	PRJNA837096	Contig	158	188229	5300936	98.8636	98.4091	0.454545	0.227273	0.909091	China	Clinical	Homo sapiens	Clinical specimen
E. xiangfangensis subsp. steigerwaltii	Enterobacter hormaechei	C210133	GCA_023754575.1	SAMN28189405	PRJNA837096	Contig	83	273881	5145911	98.8636	98.4091	0.454545	0.227273	0.909091	China	Clinical	Homo sapiens	Clinical specimen
E. xiangfangensis subsp. steigerwaltii	Enterobacter hormaechei	C210132	GCA_023754645.1	SAMN28189404	PRJNA837096	Scaffold	94	241047	5145698	98.8636	98.4091	0.454545	0.227273	0.909091	China	Clinical	Homo sapiens	Clinical specimen
E. xiangfangensis subsp. steigerwaltii	Enterobacter hormaechei	C210120	GCA_023754765.1	SAMN28189395	PRJNA837096	Scaffold	50	392118	4914146	98.8636	98.6364	0.227273	0.227273	0.909091	China	Clinical	Homo sapiens	Clinical specimen
E. xiangfangensis subsp. steigerwaltii	Enterobacter hormaechei	C210119	GCA_023754805.1	SAMN28189394	PRJNA837096	Scaffold	124	208709	5233945	98.8636	98.6364	0.227273	0.227273	0.909091	China	Clinical	Homo sapiens	Clinical specimen
E. xiangfangensis subsp. steigerwaltii	Enterobacter hormaechei	C210115	GCA_023754905.1	SAMN28189391	PRJNA837096	Scaffold	73	504559	5291061	98.8636	98.4091	0.454545	0.227273	0.909091	China	Clinical	Homo sapiens	Clinical specimen
E. xiangfangensis subsp. steigerwaltii	Enterobacter hormaechei	C210109	GCA_023754995.1	SAMN28189386	PRJNA837096	Scaffold	106	208712	5175464	98.8636	98.4091	0.454545	0.227273	0.909091	China	Clinical	Homo sapiens	Clinical specimen
E. xiangfangensis subsp. steigerwaltii	Enterobacter hormaechei	C210098	GCA_023755165.1	SAMN28189377	PRJNA837096	Scaffold	115	231433	5217475	98.8636	98.4091	0.454545	0.227273	0.909091	China	Clinical	Homo sapiens	Clinical specimen
E. xiangfangensis subsp. steigerwaltii	Enterobacter hormaechei	C210095	GCA_023755205.1	SAMN28189374	PRJNA837096	Scaffold	118	201657	5099701	98.8636	98.4091	0.454545	0.227273	0.909091	China	Clinical	Homo sapiens	Clinical specimen
E. xiangfangensis subsp. steigerwaltii	Enterobacter hormaechei	C210094	GCA_023755225.1	SAMN28189373	PRJNA837096	Scaffold	118	384151	5263854	98.8636	98.4091	0.454545	0.227273	0.909091	China	Clinical	Homo sapiens	Clinical specimen
E. xiangfangensis subsp. steigerwaltii	Enterobacter hormaechei	C210089	GCA_023755325.1	SAMN28189369	PRJNA837096	Scaffold	112	159905	5099439	98.8636	98.4091	0.454545	0.227273	0.909091	China	Clinical	Homo sapiens	Clinical specimen
E. xiangfangensis subsp. steigerwaltii	Enterobacter hormaechei	C210086	GCA_023755385.1	SAMN28189367	PRJNA837096	Scaffold	110	232692	5100877	98.8636	98.4091	0.454545	0.227273	0.909091	China	Clinical	Homo sapiens	Clinical specimen
E. xiangfangensis subsp. steigerwaltii	Enterobacter hormaechei	C210080	GCA_023755485.1	SAMN28189361	PRJNA837096	Scaffold	55	504554	5123232	98.8636	98.4091	0.454545	0.227273	0.909091	China	Clinical	Homo sapiens	Clinical specimen
E. xiangfangensis subsp. steigerwaltii	Enterobacter hormaechei	C210074	GCA_023755605.1	SAMN28189355	PRJNA837096	Scaffold	102	208681	5174420	98.8636	98.4091	0.454545	0.227273	0.909091	China	Clinical	Homo sapiens	Clinical specimen
E. xiangfangensis subsp. steigerwaltii	Enterobacter hormaechei	C210069	GCA_023755665.1	SAMN28189352	PRJNA837096	Scaffold	164	179887	5081875	98.6364	98.1818	0.454545	0.454545	0.909091	China	Clinical	Homo sapiens	Clinical specimen
E. xiangfangensis subsp. steigerwaltii	Enterobacter hormaechei	C210068	GCA_023755685.1	SAMN28189351	PRJNA837096	Scaffold	138	159989	5160032	98.8636	98.6364	0.227273	0.227273	0.909091	China	Clinical	Homo sapiens	Clinical specimen
E. xiangfangensis subsp. steigerwaltii	Enterobacter hormaechei	C210053	GCA_023755705.1	SAMN28189349	PRJNA837096	Contig	78	468502	5246170	98.8636	98.4091	0.454545	0.227273	0.909091	China	Clinical	Homo sapiens	Clinical specimen
E. xiangfangensis subsp. steigerwaltii	Enterobacter hormaechei	08XA1	GCF_000315775.1	SAMN02470984	PRJNA169339	Contig	51	294992	4875756	98.6364	98.4091	0.227273	0.454545	0.909091	China	Animal	Giant panda (Ailuropoda melanoleuca)	Faeces
E. xiangfangensis subsp. steigerwaltii	Enterobacter hormaechei	YT3	GCF_000328885.1	SAMN02469366	PRJNA180991	Scaffold	14	736199	4809358	98.6364	98.4091	0.227273	0.454545	0.909091	China	Animal	Mealworm (Zophobas atratus)	Faeces
E. xiangfangensis subsp. steigerwaltii	Enterobacter hormaechei	YT2	GCF_000328905.1	SAMN02469368	PRJNA179500	Scaffold	15	948277	4802857	98.6364	98.4091	0.227273	0.454545	0.909091	China	Animal	Maelworm beetle (Tenebrio molitor)	Faeces
E. xiangfangensis subsp. steigerwaltii	Enterobacter cancerogenus	YZ1	GCF_000478345.1	SAMN02469365	PRJNA180988	Contig	11	1157430	4808813	98.6364	98.4091	0.227273	0.454545	0.909091	China	Animal	Maelworm beetle (Tenebrio molitor)	Faeces
E. xiangfangensis subsp. steigerwaltii	Enterobacter hormaechei	UCICRE 11	GCF_000492455.1	SAMN02138616	PRJNA201996	Scaffold	14	668336	4914288	98.8636	98.6364	0.227273	0.227273	0.909091	-	Clinical	Homo sapiens	Clinical specimen
E. xiangfangensis subsp. steigerwaltii	Enterobacter hormaechei	UCICRE 5	GCF_000492575.1	SAMN02138610	PRJNA201988	Scaffold	16	503616	5062861	98.8636	98.6364	0.227273	0.227273	0.909091	-	Clinical	Homo sapiens	Clinical specimen
E. xiangfangensis subsp. steigerwaltii	Enterobacter hormaechei	UCI 30	GCF_000534215.1	SAMN02356610	PRJNA219280	Scaffold	16	752446	4688814	98.8636	98.6364	0.227273	0.227273	0.909091	USA	Clinical	Homo sapiens	Urine
E. xiangfangensis subsp. steigerwaltii	Enterobacter hormaechei	UCI 23	GCF_000534295.1	SAMN02356603	PRJNA219273	Scaffold	15	559481	4964138	98.8636	98.6364	0.227273	0.227273	0.909091	USA	Clinical	Homo sapiens	Aspirate
E. xiangfangensis subsp. steigerwaltii	Enterobacter sp.	BIDMC 28	GCF_000534395.1	SAMN02138658	PRJNA202039	Scaffold	16	509674	5187967	98.8636	98.6364	0.227273	0.227273	0.909091	-	Clinical	-	-
E. xiangfangensis subsp. steigerwaltii	Enterobacter sp.	BIDMC 27	GCF_000534415.1	SAMN02138657	PRJNA202038	Scaffold	9	1300013	4838734	98.8636	98.6364	0.227273	0.227273	0.909091	-	Clinical	-	-
E. xiangfangensis subsp. steigerwaltii	Enterobacter sp.	MGH 33	GCF_000534535.1	SAMN02138573	PRJNA201948	Scaffold	15	692819	5133520	98.8636	98.6364	0.227273	0.227273	0.909091	-	Clinical	Homo sapiens	Abdominal surgical drain fluid
E. xiangfangensis subsp. steigerwaltii	Enterobacter sp.	MGH 15	GCF_000534555.1	SAMN02138555	PRJNA201930	Scaffold	16	657112	5284512	98.8636	98.6364	0.227273	0.227273	0.909091	-	Clinical	Homo sapiens	Respiratory sample
E. xiangfangensis subsp. steigerwaltii	Enterobacter sp.	MGH 10	GCF_000534635.1	SAMN02138550	PRJNA201925	Scaffold	35	459545	5260441	98.8636	98.6364	0.227273	0.227273	0.909091	-	Clinical	Homo sapiens	Urine
E. xiangfangensis subsp. steigerwaltii	Enterobacter sp.	MGH 6	GCF_000534695.1	SAMN02138546	PRJNA201921	Scaffold	23	447117	4999257	98.8636	98.6364	0.227273	0.227273	0.909091	-	Clinical	Homo sapiens	Urine
E. xiangfangensis subsp. steigerwaltii	Enterobacter sp.	MGH 1	GCF_000534795.1	SAMN02138541	PRJNA201916	Scaffold	19	509029	4953278	98.8636	98.6364	0.227273	0.227273	0.909091	-	Clinical	Homo sapiens	Respiratory sample
E. xiangfangensis subsp. steigerwaltii	Enterobacter hormaechei	MGH 53	GCF_000692315.1	SAMN02581385	PRJNA234252	Scaffold	32	357496	5098857	98.8636	98.6364	0.227273	0.227273	0.909091	USA	Clinical	Homo sapiens	Urine
E. xiangfangensis subsp. steigerwaltii	Enterobacter cloacae	ECNIH2	GCF_000724505.1	SAMN02713682	PRJNA202893	Complete Genome	4		5502685	98.8636	98.6364	0.227273	0.227273	0.909091	USA	Environmental	Urban	Sink drain
E. xiangfangensis subsp. steigerwaltii	Enterobacter hormaechei	479	GCF_000747015.1	SAMN02983088	PRJNA258043	Contig	195	61684	4724894	97.2727	97.0455	0.227273	1.59091	1.13636	Malaysia	Clinical	Homo sapiens	Wound
E. xiangfangensis subsp. steigerwaltii	Enterobacter hormaechei	Ecl1	GCF_000770745.2	SAMN03013105	PRJNA259809	Contig	190	256013	5246932	98.8636	98.6364	0.227273	0.227273	0.909091	Australia	Clinical	Homo sapiens	Endotracheal aspirate
E. xiangfangensis subsp. steigerwaltii	Enterobacter hormaechei	FDAARGOS_69	GCF_000783835.2	SAMN02934520	PRJNA231221	Contig	4	4726653	5046331	98.8636	98.6364	0.227273	0.227273	0.909091	USA	Clinical	Homo sapiens	Faeces
E. xiangfangensis subsp. steigerwaltii	Enterobacter hormaechei	FDAARGOS_68	GCF_000783855.2	SAMN02934519	PRJNA231221	Contig	1	4642123	4642123	98.8636	98.6364	0.227273	0.227273	0.909091	USA	Clinical	Homo sapiens	Rectal Swab
E. xiangfangensis subsp. steigerwaltii	Enterobacter hormaechei subsp. steigerwaltii	ND15	GCF_000802685.1	SAMN03012834	PRJNA259658	Contig	73	189948	4718668	98.8636	98.6364	0.227273	0.227273	0.909091	USA	Clinical	Homo sapiens	Excreted bodily substance
E. xiangfangensis subsp. steigerwaltii	Enterobacter hormaechei subsp. steigerwaltii	34998	GCF_000807425.2	SAMN03067417	PRJNA224116	Complete Genome	6		5303516	98.6364	97.9545	0.681818	0.227273	1.13636	USA	Clinical	Homo sapiens	Bodily fluid
E. xiangfangensis subsp. steigerwaltii	Enterobacter hormaechei subsp. steigerwaltii	34977	GCF_000814125.3	SAMN03067414	PRJNA259658	Complete Genome	4		5209251	98.8636	98.6364	0.227273	0.227273	0.909091	USA	Clinical	Homo sapiens	Bodily fluid
E. xiangfangensis subsp. steigerwaltii	Enterobacter hormaechei	MNCRE15	GCF_000952315.1	SAMN03333157	PRJNA272863	Scaffold	56	157517	4660478	98.6364	98.4091	0.227273	0.454545	0.909091	USA	Clinical	Homo sapiens	Urine
E. xiangfangensis subsp. steigerwaltii	Enterobacter hormaechei subsp. steigerwaltii	28940	GCF_000956655.1	SAMN03283313	PRJNA259658	Contig	40	322841	4895687	98.4091	97.9545	0.454545	0.681818	0.909091	USA	Clinical	Homo sapiens	Clinical specimen
E. xiangfangensis subsp. steigerwaltii	Enterobacter hormaechei subsp. steigerwaltii	34980	GCF_000956805.1	SAMN03283633	PRJNA259658	Contig	47	252735	4745296	98.8636	98.6364	0.227273	0.227273	0.909091	USA	Clinical	Homo sapiens	Clinical specimen
E. xiangfangensis subsp. steigerwaltii	Enterobacter hormaechei subsp. steigerwaltii	35638	GCF_000956985.1	SAMN03283665	PRJNA259658	Contig	94	202001	5028992	98.8636	98.6364	0.227273	0.227273	0.909091	USA	Clinical	Homo sapiens	Clinical specimen
E. xiangfangensis subsp. steigerwaltii	Enterobacter hormaechei subsp. steigerwaltii	35661	GCF_000957015.1	SAMN03283674	PRJNA259658	Contig	127	181026	5253012	98.8636	98.6364	0.227273	0.227273	0.909091	USA	Clinical	Homo sapiens	Clinical specimen
E. xiangfangensis subsp. steigerwaltii	Enterobacter hormaechei subsp. steigerwaltii	35681	GCF_000957095.1	SAMN03283647	PRJNA259658	Contig	84	183707	5262658	98.8636	98.6364	0.227273	0.227273	0.909091	USA	Clinical	Homo sapiens	Clinical specimen
E. xiangfangensis subsp. steigerwaltii	Enterobacter hormaechei subsp. steigerwaltii	35728	GCF_000957165.1	SAMN03283681	PRJNA259658	Contig	102	181383	5202320	98.8636	98.4091	0.454545	0.227273	0.909091	USA	Clinical	Homo sapiens	Clinical specimen
E. xiangfangensis subsp. steigerwaltii	Enterobacter hormaechei subsp. steigerwaltii	36801	GCF_000957225.1	SAMN03283657	PRJNA259658	Contig	54	229917	4920843	98.8636	98.6364	0.227273	0.227273	0.909091	Palestine	Clinical	Homo sapiens	Clinical specimen
E. xiangfangensis subsp. steigerwaltii	Enterobacter hormaechei subsp. steigerwaltii	28132	GCF_000957445.1	SAMN03283317	PRJNA259658	Contig	65	175458	5026069	98.8636	98.6364	0.227273	0.227273	0.909091	USA	Clinical	Homo sapiens	Clinical specimen
E. xiangfangensis subsp. steigerwaltii	Enterobacter hormaechei subsp. steigerwaltii	34999	GCF_000957655.1	SAMN03283630	PRJNA259658	Contig	80	169143	4829747	98.8636	98.6364	0.227273	0.227273	0.909091	USA	Clinical	Homo sapiens	Clinical specimen
E. xiangfangensis subsp. steigerwaltii	Enterobacter hormaechei subsp. steigerwaltii	35002	GCF_000957685.1	SAMN03283619	PRJNA259658	Contig	47	340811	4896666	98.8636	98.6364	0.227273	0.227273	0.909091	USA	Clinical	Homo sapiens	Clinical specimen
E. xiangfangensis subsp. steigerwaltii	Enterobacter hormaechei subsp. steigerwaltii	35013	GCF_000957825.1	SAMN03283622	PRJNA259658	Contig	59	211951	4859360	98.8636	98.6364	0.227273	0.227273	0.909091	USA	Clinical	Homo sapiens	Clinical specimen
E. xiangfangensis subsp. steigerwaltii	Enterobacter hormaechei subsp. steigerwaltii	35415	GCF_000958005.1	SAMN03283678	PRJNA259658	Contig	28	275934	4669561	98.8636	98.6364	0.227273	0.227273	0.909091	USA	Clinical	Homo sapiens	Clinical specimen
E. xiangfangensis subsp. steigerwaltii	Enterobacter hormaechei subsp. steigerwaltii	35658	GCF_000958025.1	SAMN03283669	PRJNA259658	Contig	111	181810	5179761	98.8636	98.4091	0.454545	0.227273	0.909091	USA	Clinical	Homo sapiens	Clinical specimen
E. xiangfangensis subsp. steigerwaltii	Enterobacter hormaechei subsp. steigerwaltii	44589	GCF_000958065.1	SAMN03283648	PRJNA259658	Contig	58	306780	4781435	98.8636	98.6364	0.227273	0.227273	0.909091	Colombia	Clinical	Homo sapiens	Clinical specimen
E. xiangfangensis subsp. steigerwaltii	Enterobacter hormaechei subsp. steigerwaltii	35703	GCF_000958095.1	SAMN03283658	PRJNA259658	Contig	65	208604	5122990	98.8636	98.6364	0.227273	0.227273	0.909091	USA	Clinical	Homo sapiens	Clinical specimen
E. xiangfangensis subsp. steigerwaltii	Enterobacter hormaechei subsp. steigerwaltii	39379	GCF_000958165.1	SAMN03283652	PRJNA259658	Contig	75	132751	4900749	98.8636	98.6364	0.227273	0.227273	0.909091	USA	Clinical	Homo sapiens	Clinical specimen
E. xiangfangensis subsp. steigerwaltii	Enterobacter hormaechei subsp. steigerwaltii	44517	GCF_000958325.1	SAMN03283689	PRJNA259658	Contig	151	108467	5280295	98.8636	98.6364	0.227273	0.227273	0.909091	Colombia	Clinical	Homo sapiens	Clinical specimen
E. xiangfangensis subsp. steigerwaltii	Enterobacter hormaechei subsp. steigerwaltii	44524	GCF_000958345.1	SAMN03283653	PRJNA259658	Contig	164	100736	5293837	98.8636	98.6364	0.227273	0.227273	0.909091	Colombia	Clinical	Homo sapiens	Clinical specimen
E. xiangfangensis subsp. steigerwaltii	Enterobacter hormaechei subsp. steigerwaltii	44541	GCF_000958385.1	SAMN03283664	PRJNA259658	Contig	145	163708	5349872	98.8636	98.6364	0.227273	0.227273	0.909091	Colombia	Clinical	Homo sapiens	Clinical specimen
E. xiangfangensis subsp. steigerwaltii	Enterobacter hormaechei subsp. steigerwaltii	CIDEIMsCOL3	GCF_000965815.1	SAMN03277190	PRJNA271006	Contig	60	206537	4749599	98.8636	98.6364	0.227273	0.227273	0.909091	Colombia	Clinical	Homo sapiens	Excreted bodily substance
E. xiangfangensis subsp. steigerwaltii	Enterobacter hormaechei subsp. steigerwaltii	CIDEIMsCOL13	GCF_000965895.1	SAMN03277200	PRJNA271006	Contig	149	173411	5252389	98.8636	98.6364	0.227273	0.227273	0.909091	Colombia	Clinical	Homo sapiens	Bodily fluid
E. xiangfangensis subsp. steigerwaltii	Enterobacter hormaechei subsp. steigerwaltii	CIDEIMsCOL14	GCF_000965905.1	SAMN03277201	PRJNA271006	Contig	89	217608	5090391	98.8636	98.6364	0.227273	0.227273	0.909091	Colombia	Clinical	Homo sapiens	-
E. xiangfangensis subsp. steigerwaltii	Enterobacter hormaechei subsp. steigerwaltii	CIDEIMsCOL16	GCF_000965925.1	SAMN03277203	PRJNA271006	Contig	140	150165	5138435	98.8636	98.6364	0.227273	0.227273	0.909091	Colombia	Clinical	Homo sapiens	Organ
E. xiangfangensis subsp. steigerwaltii	Enterobacter hormaechei subsp. steigerwaltii	CIDEIMsCOL18	GCF_000965975.1	SAMN03277205	PRJNA271006	Contig	154	187471	5254324	98.8636	98.6364	0.227273	0.227273	0.909091	Colombia	Clinical	Homo sapiens	Bodily fluid
E. xiangfangensis subsp. steigerwaltii	Enterobacter hormaechei subsp. steigerwaltii	CIDEIMsCOL19	GCF_000965985.1	SAMN03277206	PRJNA271006	Contig	142	156299	5243458	98.8636	98.6364	0.227273	0.227273	0.909091	Colombia	Clinical	Homo sapiens	Excreted bodily substance
E. xiangfangensis subsp. steigerwaltii	Enterobacter hormaechei subsp. steigerwaltii	CIDEIMsCOL6	GCF_000966045.1	SAMN03277193	PRJNA271006	Contig	155	169071	5287234	98.8636	98.6364	0.227273	0.227273	0.909091	Colombia	Clinical	Homo sapiens	Excreted bodily substance
E. xiangfangensis subsp. steigerwaltii	Enterobacter hormaechei subsp. steigerwaltii	CIDEIMsCOL7	GCF_000966055.1	SAMN03277194	PRJNA271006	Contig	173	149094	5259352	98.8636	98.6364	0.227273	0.227273	0.909091	Colombia	Clinical	Homo sapiens	Excreted bodily substance
E. xiangfangensis subsp. steigerwaltii	Enterobacter hormaechei subsp. steigerwaltii	CIDEIMsCOL8	GCF_000966085.1	SAMN03277195	PRJNA271006	Contig	146	187481	5224032	98.8636	98.6364	0.227273	0.227273	0.909091	Colombia	Clinical	Homo sapiens	Excreted bodily substance
E. xiangfangensis subsp. steigerwaltii	Enterobacter hormaechei subsp. steigerwaltii	CIDEIMsCOL11	GCF_000966125.1	SAMN03277198	PRJNA271006	Contig	140	187471	5172022	98.8636	98.6364	0.227273	0.227273	0.909091	Colombia	Clinical	Homo sapiens	Tissue
E. xiangfangensis subsp. steigerwaltii	Enterobacter hormaechei subsp. steigerwaltii	CIDEIMsCOL15	GCF_000968675.1	SAMN03277202	PRJNA271006	Contig	144	156361	5141357	98.8636	98.6364	0.227273	0.227273	0.909091	Colombia	Clinical	Homo sapiens	Organ
E. xiangfangensis subsp. steigerwaltii	Enterobacter hormaechei subsp. steigerwaltii	GN02044	GCF_001011695.1	SAMN03495966	PRJNA259658	Contig	36	334752	4645329	98.8636	98.6364	0.227273	0.227273	0.909091	USA	Clinical	Homo sapiens	Bodily fluid
E. xiangfangensis subsp. steigerwaltii	Enterobacter hormaechei subsp. steigerwaltii	GN02001	GCF_001011725.1	SAMN03495964	PRJNA259658	Contig	104	154838	5166765	98.8636	98.6364	0.227273	0.227273	0.909091	USA	Clinical	Homo sapiens	Bodily fluid
E. xiangfangensis subsp. steigerwaltii	Enterobacter hormaechei subsp. steigerwaltii	GN02097	GCF_001011865.1	SAMN03495968	PRJNA259658	Contig	38	301987	4632402	98.8636	98.6364	0.227273	0.227273	0.909091	USA	Clinical	Homo sapiens	Bodily fluid
E. xiangfangensis subsp. steigerwaltii	Enterobacter hormaechei	CAV1311	GCF_001022015.1	SAMN03733748	PRJNA246471	Complete Genome	4		5006987	98.8636	98.6364	0.227273	0.227273	0.909091	USA	Clinical	Homo sapiens	Urine
E. xiangfangensis subsp. steigerwaltii	Enterobacter hormaechei	CAV1668	GCF_001022055.1	SAMN03733827	PRJNA246471	Complete Genome	3		5004730	98.8636	98.6364	0.227273	0.227273	0.909091	USA	Clinical	Homo sapiens	Perirectal swab
E. xiangfangensis subsp. steigerwaltii	Enterobacter hormaechei	CAV1411	GCF_001022075.1	SAMN03733769	PRJNA246471	Complete Genome	3		5005065	98.8636	98.6364	0.227273	0.227273	0.909091	USA	Clinical	Homo sapiens	Respiratory sample
E. xiangfangensis subsp. steigerwaltii	Enterobacter hormaechei	CAV1669	GCF_001022255.1	SAMN03733830	PRJNA246471	Complete Genome	3		4973529	98.8636	98.6364	0.227273	0.227273	0.909091	USA	Clinical	Homo sapiens	Perirectal swab
E. xiangfangensis subsp. steigerwaltii	Enterobacter hormaechei subsp. steigerwaltii	GN02377	GCF_001022335.1	SAMN03732701	PRJNA259658	Contig	37	289370	4657978	98.8636	98.6364	0.227273	0.227273	0.909091	USA	Clinical	Homo sapiens	Bodily fluid
E. xiangfangensis subsp. steigerwaltii	Enterobacter hormaechei subsp. steigerwaltii	GN02413	GCF_001022345.1	SAMN03732703	PRJNA259658	Contig	58	316485	4862731	98.8636	98.6364	0.227273	0.227273	0.909091	USA	Clinical	Homo sapiens	Bodily fluid
E. xiangfangensis subsp. steigerwaltii	Enterobacter hormaechei subsp. steigerwaltii	GN02382	GCF_001022365.1	SAMN03732702	PRJNA259658	Contig	31	389058	4970139	98.8636	98.6364	0.227273	0.227273	0.909091	USA	Clinical	Homo sapiens	Bodily fluid
E. xiangfangensis subsp. steigerwaltii	Enterobacter hormaechei subsp. steigerwaltii	GN02414	GCF_001022425.1	SAMN03732704	PRJNA259658	Contig	60	315430	5184656	98.8636	98.6364	0.227273	0.227273	0.909091	USA	Clinical	Homo sapiens	Bodily fluid
E. xiangfangensis subsp. steigerwaltii	Enterobacter hormaechei subsp. steigerwaltii	GN02450	GCF_001022435.2	SAMN03732706	PRJNA259658	Contig	30	391364	4585634	98.8636	98.6364	0.227273	0.227273	0.909091	USA	Clinical	Homo sapiens	Bodily fluid
E. xiangfangensis subsp. steigerwaltii	Enterobacter hormaechei subsp. steigerwaltii	GN02465	GCF_001022515.1	SAMN03732709	PRJNA259658	Contig	61	340792	5164601	98.8636	98.6364	0.227273	0.227273	0.909091	USA	Clinical	Homo sapiens	Bodily fluid
E. xiangfangensis subsp. steigerwaltii	Enterobacter hormaechei subsp. steigerwaltii	GN02486	GCF_001022545.1	SAMN03732711	PRJNA259658	Contig	66	258641	5038742	98.8636	98.6364	0.227273	0.227273	0.909091	USA	Clinical	Homo sapiens	Bodily fluid
E. xiangfangensis subsp. steigerwaltii	Enterobacter hormaechei subsp. steigerwaltii	GN02553	GCF_001022605.1	SAMN03732714	PRJNA259658	Contig	64	253018	5174592	98.8636	98.6364	0.227273	0.227273	0.909091	USA	Clinical	Homo sapiens	Bodily fluid
E. xiangfangensis subsp. steigerwaltii	Enterobacter hormaechei subsp. steigerwaltii	GN02555	GCF_001022615.1	SAMN03732715	PRJNA259658	Contig	86	237885	4911226	98.8636	98.6364	0.227273	0.227273	0.909091	USA	Clinical	Homo sapiens	Bodily fluid
E. xiangfangensis subsp. steigerwaltii	Enterobacter hormaechei subsp. steigerwaltii	GN02767	GCF_001022835.1	SAMN03732725	PRJNA259658	Contig	28	410780	4668469	98.8636	98.6364	0.227273	0.227273	0.909091	USA	Clinical	Homo sapiens	Bodily fluid
E. xiangfangensis subsp. steigerwaltii	Enterobacter hormaechei subsp. steigerwaltii	GN02773	GCF_001022875.1	SAMN03732727	PRJNA259658	Contig	40	222902	4711112	98.8636	98.6364	0.227273	0.227273	0.909091	USA	Clinical	Homo sapiens	Bodily fluid
E. xiangfangensis subsp. steigerwaltii	Enterobacter hormaechei subsp. steigerwaltii	GN02808	GCF_001022885.1	SAMN03732728	PRJNA259658	Contig	50	180046	4752278	98.8636	98.6364	0.227273	0.227273	0.909091	USA	Clinical	Homo sapiens	Bodily fluid
E. xiangfangensis subsp. steigerwaltii	Enterobacter hormaechei subsp. steigerwaltii	GN03041	GCF_001022935.1	SAMN03732730	PRJNA259658	Contig	33	360403	4675634	98.8636	98.6364	0.227273	0.227273	0.909091	USA	Clinical	Homo sapiens	Bodily fluid
E. xiangfangensis subsp. steigerwaltii	Enterobacter hormaechei subsp. steigerwaltii	GN02232	GCF_001023215.1	SAMN03732690	PRJNA259658	Contig	53	331682	4885342	98.8636	98.4091	0.454545	0.227273	0.909091	USA	Clinical	Homo sapiens	Bodily fluid
E. xiangfangensis subsp. steigerwaltii	Enterobacter hormaechei subsp. steigerwaltii	GN02227	GCF_001023225.1	SAMN03732689	PRJNA259658	Contig	25	468810	4662454	98.8636	98.6364	0.227273	0.227273	0.909091	USA	Clinical	Homo sapiens	Bodily fluid
E. xiangfangensis subsp. steigerwaltii	Enterobacter hormaechei subsp. steigerwaltii	GN02320	GCF_001023345.1	SAMN03732695	PRJNA259658	Contig	61	273672	4967571	98.8636	98.6364	0.227273	0.227273	0.909091	USA	Clinical	Homo sapiens	Bodily fluid
E. xiangfangensis subsp. steigerwaltii	Enterobacter hormaechei subsp. steigerwaltii	GN02346	GCF_001023385.1	SAMN03732698	PRJNA259658	Contig	24	315515	4595961	98.8636	98.6364	0.227273	0.227273	0.909091	USA	Clinical	Homo sapiens	Bodily fluid
E. xiangfangensis subsp. steigerwaltii	Enterobacter sp.	BWH64	GCF_001037645.1	SAMN03280180	PRJNA271899	Scaffold	9	674016	4800284	98.8636	98.6364	0.227273	0.227273	0.909091	USA	Clinical	Homo sapiens	-
E. xiangfangensis subsp. steigerwaltii	Enterobacter sp.	MGH86	GCF_001037665.1	SAMN03280182	PRJNA271899	Scaffold	65	1008882	5151937	98.8636	98.4091	0.454545	0.227273	0.909091	-	Clinical	Homo sapiens	Clinical specimen
E. xiangfangensis subsp. steigerwaltii	Enterobacter sp.	MGH120	GCF_001037725.1	SAMN03280184	PRJNA271899	Scaffold	13	604623	4607622	98.8636	98.6364	0.227273	0.227273	0.909091	-	Clinical	Homo sapiens	Clinical specimen
E. xiangfangensis subsp. steigerwaltii	Enterobacter sp.	BIDMC87	GCF_001037755.1	SAMN03280187	PRJNA271899	Scaffold	21	471195	4935579	98.8636	98.6364	0.227273	0.227273	0.909091	-	Clinical	Homo sapiens	-
E. xiangfangensis subsp. steigerwaltii	Enterobacter sp.	BIDMC93	GCF_001037805.1	SAMN03280188	PRJNA271899	Scaffold	8	965816	4701014	98.8636	98.6364	0.227273	0.227273	0.909091	-	Clinical	Homo sapiens	-
E. xiangfangensis subsp. steigerwaltii	Enterobacter sp.	BIDMC99	GCF_001037835.1	SAMN03280190	PRJNA271899	Scaffold	11	1421804	4860915	98.8636	98.6364	0.227273	0.227273	0.909091	-	Clinical	Homo sapiens	-
E. xiangfangensis subsp. steigerwaltii	Enterobacter sp.	BIDMC109	GCF_001037885.1	SAMN03280192	PRJNA271899	Scaffold	17	513945	4637831	98.8636	98.6364	0.227273	0.227273	0.909091	-	Clinical	Homo sapiens	-
E. xiangfangensis subsp. steigerwaltii	Enterobacter hormaechei subsp. steigerwaltii	1200_ECLO	GCF_001052955.1	SAMN03197162	PRJNA267549	Scaffold	118	102887	5068308	98.1818	97.9545	0.227273	0.909091	0.909091	USA	Clinical	Homo sapiens	Clinical specimen
E. xiangfangensis subsp. steigerwaltii	Enterobacter hormaechei subsp. steigerwaltii	1222_ECLO	GCF_001054135.1	SAMN03197187	PRJNA267549	Scaffold	291	47605	4986143	97.9545	97.7273	0.227273	0.681818	1.36364	France	Clinical	Homo sapiens	Clinical specimen
E. xiangfangensis subsp. steigerwaltii	Enterobacter hormaechei subsp. steigerwaltii	24_ECLO	GCF_001054695.1	SAMN03197429	PRJNA267549	Scaffold	61	129314	4621755	98.8636	98.6364	0.227273	0.227273	0.909091	USA	Clinical	Homo sapiens	Clinical specimen
E. xiangfangensis subsp. steigerwaltii	Enterobacter hormaechei subsp. steigerwaltii	443_ECLO	GCF_001056795.1	SAMN03197635	PRJNA267549	Scaffold	50	143144	4751540	98.8636	98.6364	0.227273	0.227273	0.909091	USA	Clinical	Homo sapiens	Clinical specimen
E. xiangfangensis subsp. steigerwaltii	Enterobacter hormaechei subsp. steigerwaltii	569_ECLO	GCF_001057375.1	SAMN03197770	PRJNA267549	Scaffold	69	143072	4745960	98.8636	98.6364	0.227273	0.227273	0.909091	USA	Clinical	Homo sapiens	Clinical specimen
E. xiangfangensis subsp. steigerwaltii	Enterobacter hormaechei subsp. steigerwaltii	665_ECLO	GCF_001057845.1	SAMN03197869	PRJNA267549	Contig	409	37795	5077930	97.9545	97.7273	0.227273	0.909091	1.13636	USA	Clinical	Homo sapiens	Clinical specimen
E. xiangfangensis subsp. steigerwaltii	Enterobacter hormaechei subsp. steigerwaltii	959_ECLO	GCF_001059905.1	SAMN03198179	PRJNA267549	Scaffold	102	119025	4908781	98.8636	98.6364	0.227273	0.227273	0.909091	USA	Clinical	Homo sapiens	Clinical specimen
E. xiangfangensis subsp. steigerwaltii	Enterobacter hormaechei subsp. steigerwaltii	353_ECLO	GCF_001076375.1	SAMN03197543	PRJNA267549	Scaffold	86	124918	4762741	98.8636	98.6364	0.227273	0.227273	0.909091	USA	Clinical	Homo sapiens	Clinical specimen
E. xiangfangensis subsp. steigerwaltii	Enterobacter hormaechei	B2	GCF_001276405.1	SAMN03753639	PRJNA285410	Contig	269	44422	4950033	98.1818	97.9545	0.227273	0.909091	0.909091	Australia	Clinical	Homo sapiens	Lungs of cystic fibrosis patient
E. xiangfangensis subsp. steigerwaltii	Enterobacter hormaechei	B3	GCF_001276425.1	SAMN03753640	PRJNA285410	Contig	367	30536	4969541	97.5	97.2727	0.227273	1.59091	0.909091	Australia	Clinical	Homo sapiens	lungs of cystic fibrosis patient
E. xiangfangensis subsp. steigerwaltii	Enterobacter hormaechei	ST3	GCF_001469415.1	SAMN04219575	PRJNA300355	Scaffold	75	127987	4815521	97.7273	97.5	0.227273	1.13636	1.13636	China	Animal	Marine dinoflagellate (Scrippsiella trochoidea)	-
E. xiangfangensis subsp. steigerwaltii	Enterobacter hormaechei subsp. steigerwaltii	SMART_1141	GCF_001471255.1	SAMN04252959	PRJNA259658	Contig	124	203758	5312566	98.8636	98.6364	0.227273	0.227273	0.909091	Hungary	Clinical	Homo sapiens	Clinical specimen
E. xiangfangensis subsp. steigerwaltii	Enterobacter hormaechei subsp. steigerwaltii	SMART_291	GCF_001472075.1	SAMN04252897	PRJNA259658	Contig	93	281366	5145795	98.8636	98.6364	0.227273	0.227273	0.909091	USA	Clinical	Homo sapiens	Clinical specimen
E. xiangfangensis subsp. steigerwaltii	Enterobacter hormaechei subsp. steigerwaltii	SMART_312	GCF_001472115.1	SAMN04252899	PRJNA259658	Contig	92	235823	5083666	98.8636	98.4091	0.454545	0.227273	0.909091	Viet Nam	Clinical	Homo sapiens	Clinical specimen
E. xiangfangensis subsp. steigerwaltii	Enterobacter hormaechei subsp. steigerwaltii	SMART_398	GCF_001472195.1	SAMN04252903	PRJNA259658	Contig	69	293038	5136506	98.8636	98.6364	0.227273	0.227273	0.909091	Taiwan	Clinical	Homo sapiens	Clinical specimen
E. xiangfangensis subsp. steigerwaltii	Enterobacter hormaechei subsp. steigerwaltii	SMART_448	GCF_001472295.1	SAMN04252908	PRJNA259658	Contig	81	381310	5385519	98.8636	98.6364	0.227273	0.227273	0.909091	Italy	Clinical	Homo sapiens	Clinical specimen
E. xiangfangensis subsp. steigerwaltii	Enterobacter hormaechei subsp. steigerwaltii	SMART_503	GCF_001472355.1	SAMN04252911	PRJNA259658	Contig	33	440422	4633678	98.8636	98.6364	0.227273	0.227273	0.909091	Germany	Clinical	Homo sapiens	Clinical specimen
E. xiangfangensis subsp. steigerwaltii	Enterobacter hormaechei subsp. steigerwaltii	SMART_539	GCF_001472385.1	SAMN04252913	PRJNA259658	Contig	97	170158	5155669	98.8636	98.6364	0.227273	0.227273	0.909091	Colombia	Clinical	Homo sapiens	Clinical specimen
E. xiangfangensis subsp. steigerwaltii	Enterobacter hormaechei subsp. steigerwaltii	SMART_557	GCF_001472435.1	SAMN04252915	PRJNA259658	Contig	78	225027	4960702	98.8636	98.6364	0.227273	0.227273	0.909091	Spain	Clinical	Homo sapiens	Clinical specimen
E. xiangfangensis subsp. steigerwaltii	Enterobacter hormaechei subsp. steigerwaltii	SMART_599	GCF_001472475.1	SAMN04252919	PRJNA259658	Contig	101	172732	5126141	98.8636	98.4091	0.454545	0.227273	0.909091	Viet Nam	Clinical	Homo sapiens	Clinical specimen
E. xiangfangensis subsp. steigerwaltii	Enterobacter hormaechei subsp. steigerwaltii	SMART_601	GCF_001472535.1	SAMN04252920	PRJNA259658	Contig	106	191881	5178355	98.8636	98.4091	0.454545	0.227273	0.909091	Viet Nam	Clinical	Homo sapiens	Clinical specimen
E. xiangfangensis subsp. steigerwaltii	Enterobacter hormaechei subsp. steigerwaltii	SMART_610	GCF_001472575.1	SAMN04252921	PRJNA259658	Contig	84	269300	5191818	98.8636	98.6364	0.227273	0.227273	0.909091	Greece	Clinical	Homo sapiens	Clinical specimen
E. xiangfangensis subsp. steigerwaltii	Enterobacter hormaechei subsp. steigerwaltii	SMART_685	GCF_001472635.1	SAMN04252925	PRJNA259658	Contig	44	378432	4748501	98.8636	98.6364	0.227273	0.227273	0.909091	Jordan	Clinical	Homo sapiens	Clinical specimen
E. xiangfangensis subsp. steigerwaltii	Enterobacter hormaechei subsp. steigerwaltii	SMART_851	GCF_001472835.1	SAMN04252935	PRJNA259658	Contig	115	192737	5374628	98.8636	98.6364	0.227273	0.227273	0.909091	Viet Nam	Clinical	Homo sapiens	Clinical specimen
E. xiangfangensis subsp. steigerwaltii	Enterobacter hormaechei subsp. steigerwaltii	SMART_857	GCF_001472875.1	SAMN04252937	PRJNA259658	Contig	99	452540	5288373	98.8636	98.4091	0.454545	0.227273	0.909091	Viet Nam	Clinical	Homo sapiens	Clinical specimen
E. xiangfangensis subsp. steigerwaltii	Enterobacter hormaechei subsp. steigerwaltii	SMART_935	GCF_001472975.1	SAMN04252943	PRJNA259658	Contig	70	394500	5034969	98.8636	98.6364	0.227273	0.227273	0.909091	Puerto Rico	Clinical	Homo sapiens	Clinical specimen
E. xiangfangensis subsp. steigerwaltii	Enterobacter hormaechei subsp. steigerwaltii	SMART_1009	GCF_001473025.1	SAMN04252945	PRJNA259658	Contig	46	624591	5016633	98.8636	98.4091	0.454545	0.227273	0.909091	Argentina	Clinical	Homo sapiens	Clinical specimen
E. xiangfangensis subsp. steigerwaltii	Enterobacter hormaechei subsp. steigerwaltii	SMART_1078	GCF_001473115.1	SAMN04252949	PRJNA259658	Contig	117	273142	5255841	98.8636	98.6364	0.227273	0.227273	0.909091	Colombia	Clinical	Homo sapiens	Clinical specimen
E. xiangfangensis subsp. steigerwaltii	Enterobacter hormaechei subsp. steigerwaltii	SMART_1139	GCF_001475395.1	SAMN04252958	PRJNA259658	Contig	76	191427	5050732	98.8636	98.6364	0.227273	0.227273	0.909091	Colombia	Clinical	Homo sapiens	Clinical specimen
E. xiangfangensis subsp. steigerwaltii	Enterobacter hormaechei subsp. steigerwaltii	SMART_1118	GCF_001475405.1	SAMN04252957	PRJNA259658	Contig	64	291417	5177512	98.8636	98.4091	0.454545	0.227273	0.909091	Romania	Clinical	Homo sapiens	Clinical specimen
E. xiangfangensis subsp. steigerwaltii	Enterobacter hormaechei subsp. xiangfangensis	NS19	GCF_001475615.1	SAMN03401398	PRJNA278426	Contig	75	347372	4731803	98.8636	98.6364	0.227273	0.227273	0.909091	India	Plant	Rice (Oryza sativa)	Seed
E. xiangfangensis subsp. steigerwaltii	Enterobacter hormaechei subsp. xiangfangensis	NS29	GCF_001475635.1	SAMN03401400	PRJNA278428	Contig	129	160476	4712123	98.8636	98.6364	0.227273	0.227273	0.909091	India	Plant	Rice (Oryza sativa)	Seed
E. xiangfangensis subsp. steigerwaltii	Enterobacter hormaechei subsp. xiangfangensis	NS64	GCF_001475645.1	SAMN03401394	PRJNA278423	Contig	76	277091	4723970	98.4091	98.1818	0.227273	0.454545	1.13636	India	Plant	Rice (Oryza sativa)	Seed
E. xiangfangensis subsp. steigerwaltii	Enterobacter hormaechei	NS34	GCF_001475795.1	SAMN03401401	PRJNA278429	Contig	72	165694	4722850	98.8636	98.6364	0.227273	0.227273	0.909091	India	Plant	Rice (Oryza sativa)	Seed
E. xiangfangensis subsp. steigerwaltii	Enterobacter hormaechei	NS7	GCF_001475805.1	SAMN03401389	PRJNA278224	Contig	70	235927	4728267	98.8636	98.6364	0.227273	0.227273	0.909091	India	Plant	Rice (Oryza sativa)	Seed
E. xiangfangensis subsp. steigerwaltii	Enterobacter hormaechei subsp. xiangfangensis	NS24	GCF_001475835.1	SAMN03401393	PRJNA278422	Contig	187	109643	4705385	97.7273	97.5	0.227273	0.909091	1.36364	India	Plant	Rice (Oryza sativa)	Seed
E. xiangfangensis subsp. steigerwaltii	Enterobacter hormaechei subsp. xiangfangensis	NS49	GCF_001475855.1	SAMN03401403	PRJNA278431	Contig	33	371391	4719851	98.8636	98.6364	0.227273	0.227273	0.909091	India	Plant	Rice (Oryza sativa)	Seed
E. xiangfangensis subsp. steigerwaltii	Enterobacter hormaechei subsp. xiangfangensis	NS75	GCF_001475875.1	SAMN03401395	PRJNA278424	Contig	60	131492	4720133	98.8636	98.6364	0.227273	0.227273	0.909091	India	Plant	Rice (Oryza sativa)	Seed
E. xiangfangensis subsp. steigerwaltii	Enterobacter hormaechei	NS23	GCF_001475955.1	SAMN03401399	PRJNA278427	Contig	102	154724	4716160	98.6364	98.4091	0.227273	0.454545	0.909091	India	Plant	Rice (Oryza sativa)	Seed
E. xiangfangensis subsp. steigerwaltii	Enterobacter hormaechei subsp. xiangfangensis	NS28	GCF_001476005.1	SAMN03401391	PRJNA278421	Contig	38	431385	4736757	98.6364	98.4091	0.227273	0.454545	0.909091	India	Plant	Rice (Oryza sativa)	Seed
E. xiangfangensis subsp. steigerwaltii	Enterobacter hormaechei subsp. xiangfangensis	NS371	GCF_001476035.1	SAMN03401405	PRJNA278240	Contig	30	345357	4725300	98.8636	98.6364	0.227273	0.227273	0.909091	India	Plant	Rice (Oryza sativa)	Seed
E. xiangfangensis subsp. steigerwaltii	Enterobacter hormaechei subsp. xiangfangensis	NS57	GCF_001476055.1	SAMN03401402	PRJNA278430	Contig	44	265382	4730229	98.8636	98.6364	0.227273	0.227273	0.909091	India	Plant	Rice (Oryza sativa)	Seed
E. xiangfangensis subsp. steigerwaltii	Enterobacter hormaechei subsp. xiangfangensis	NS80	GCF_001476065.1	SAMN03401396	PRJNA278425	Contig	32	282477	4722787	98.8636	98.6364	0.227273	0.227273	0.909091	India	Plant	Rice (Oryza sativa)	Seed
E. xiangfangensis subsp. steigerwaltii	Enterobacter hormaechei subsp. xiangfangensis	RSA8	GCF_001476095.1	SAMN03401397	PRJNA278232	Contig	172	134845	4707073	97.2727	97.0455	0.227273	0.909091	1.81818	India	Plant	Rice (Oryza sativa)	Seed
E. xiangfangensis subsp. steigerwaltii	Enterobacter hormaechei subsp. steigerwaltii	GN03193	GCF_001518065.1	SAMN04407771	PRJNA259658	Contig	241	46228	5149201	97.7273	97.2727	0.454545	0.909091	1.36364	USA	Clinical	Homo sapiens	Blood
E. xiangfangensis subsp. steigerwaltii	Enterobacter hormaechei subsp. steigerwaltii	GN05792	GCF_001518415.1	SAMN04407796	PRJNA259658	Contig	193	45409	5192110	97.5	97.2727	0.227273	1.59091	0.909091	USA	Clinical	Homo sapiens	Blood
E. xiangfangensis subsp. steigerwaltii	Enterobacter hormaechei subsp. steigerwaltii	GN03866	GCF_001518595.1	SAMN04407784	PRJNA259658	Contig	206	40648	4989098	97.7273	97.5	0.227273	1.36364	0.909091	USA	Clinical	Homo sapiens	Blood
E. xiangfangensis subsp. steigerwaltii	Enterobacter hormaechei subsp. steigerwaltii	GN04311	GCF_001518625.1	SAMN04407787	PRJNA259658	Contig	123	75146	4640675	97.9545	97.7273	0.227273	1.13636	0.909091	USA	Clinical	Homo sapiens	Blood
E. xiangfangensis subsp. steigerwaltii	Enterobacter hormaechei subsp. steigerwaltii	SMART_1306	GCF_001524965.1	SAMN04430988	PRJNA259658	Contig	76	303146	5042723	98.8636	98.4091	0.454545	0.227273	0.909091	Argentina	Clinical	Homo sapiens	Abdomen
E. xiangfangensis subsp. steigerwaltii	Enterobacter hormaechei subsp. steigerwaltii	SMART_1234	GCF_001524995.1	SAMN04430989	PRJNA259658	Contig	124	216272	5304638	98.8636	98.6364	0.227273	0.227273	0.909091	Australia	Clinical	Homo sapiens	Abdomen
E. xiangfangensis subsp. steigerwaltii	Enterobacter hormaechei subsp. steigerwaltii	SMART_1291	GCF_001525015.1	SAMN04430991	PRJNA259658	Contig	63	357187	5124643	98.8636	98.6364	0.227273	0.227273	0.909091	Australia	Clinical	Homo sapiens	Urine
E. xiangfangensis subsp. steigerwaltii	Enterobacter hormaechei subsp. steigerwaltii	SMART_1414	GCF_001525085.1	SAMN04431021	PRJNA259658	Contig	53	281767	4917236	98.8636	98.6364	0.227273	0.227273	0.909091	USA	Clinical	Homo sapiens	Gall bladder
E. xiangfangensis subsp. steigerwaltii	Enterobacter hormaechei subsp. steigerwaltii	SMART_1488	GCF_001525095.1	SAMN04431023	PRJNA259658	Contig	104	180164	5143082	98.8636	98.4091	0.454545	0.227273	0.909091	Viet Nam	Clinical	Homo sapiens	Urine
E. xiangfangensis subsp. steigerwaltii	Enterobacter hormaechei subsp. steigerwaltii	SMART_1348	GCF_001525205.1	SAMN04430993	PRJNA259658	Contig	65	301160	5083311	98.8636	98.6364	0.227273	0.227273	0.909091	Colombia	Clinical	Homo sapiens	Abdomen
E. xiangfangensis subsp. steigerwaltii	Enterobacter hormaechei subsp. steigerwaltii	SMART_1216	GCF_001525225.1	SAMN04431003	PRJNA259658	Contig	100	171492	5158991	98.8636	98.6364	0.227273	0.227273	0.909091	Italy	Clinical	Homo sapiens	Abdomen
E. xiangfangensis subsp. steigerwaltii	Enterobacter hormaechei subsp. steigerwaltii	SMART_1458	GCF_001525345.1	SAMN04431001	PRJNA259658	Contig	107	201908	5413203	98.8636	98.6364	0.227273	0.227273	0.909091	Greece	Clinical	Homo sapiens	Gall bladder
E. xiangfangensis subsp. steigerwaltii	Enterobacter hormaechei subsp. steigerwaltii	SMART_1411	GCF_001525425.1	SAMN04431006	PRJNA259658	Contig	82	139710	4979505	98.6364	97.2727	1.36364	0.454545	0.909091	Romania	Clinical	Homo sapiens	Urine
E. xiangfangensis subsp. steigerwaltii	Enterobacter hormaechei subsp. steigerwaltii	SMART_1487	GCF_001525465.1	SAMN04431022	PRJNA259658	Contig	124	177155	5194206	98.8636	98.4091	0.454545	0.227273	0.909091	Viet Nam	Clinical	Homo sapiens	Urine
E. xiangfangensis subsp. steigerwaltii	Enterobacter hormaechei subsp. steigerwaltii	SMART_1276	GCF_001525475.1	SAMN04431015	PRJNA259658	Contig	157	153133	5249507	98.8636	98.6364	0.227273	0.227273	0.909091	Thailand	Clinical	Homo sapiens	Urine
E. xiangfangensis subsp. steigerwaltii	Enterobacter hormaechei subsp. steigerwaltii	UAH-2/S629	GCF_001526025.1	SAMN04430998	PRJNA259658	Contig	68	332084	5095020	98.8636	98.6364	0.227273	0.227273	0.909091	Ecuador	Clinical	Homo sapiens	Wound
E. xiangfangensis subsp. steigerwaltii	Enterobacter hormaechei subsp. steigerwaltii	SMART_1305	GCF_001526035.1	SAMN04430987	PRJNA259658	Contig	124	275460	5247884	98.8636	98.4091	0.454545	0.227273	0.909091	Argentina	Clinical	Homo sapiens	Abdomen
E. xiangfangensis subsp. steigerwaltii	Enterobacter hormaechei subsp. steigerwaltii	SMART_1286	GCF_001526105.1	SAMN04430999	PRJNA259658	Contig	89	326758	5075815	98.8636	98.6364	0.227273	0.227273	0.909091	Greece	Clinical	Homo sapiens	Urine
E. xiangfangensis subsp. steigerwaltii	Enterobacter hormaechei subsp. steigerwaltii	SMART_1351	GCF_001526115.1	SAMN04430994	PRJNA259658	Contig	110	165744	5261110	98.8636	98.4091	0.454545	0.227273	0.909091	Colombia	Clinical	Homo sapiens	Urine
E. xiangfangensis subsp. steigerwaltii	Enterobacter hormaechei subsp. steigerwaltii	SMART_1287	GCF_001526145.1	SAMN04431000	PRJNA259658	Contig	79	409150	5073119	98.8636	98.6364	0.227273	0.227273	0.909091	Greece	Clinical	Homo sapiens	Abdomen
E. xiangfangensis subsp. steigerwaltii	Enterobacter hormaechei subsp. steigerwaltii	GN05334	GCF_001631045.1	SAMN04572599	PRJNA259658	Contig	144	52555	4728023	97.9545	97.5	0.454545	1.13636	0.909091	USA	Clinical	Homo sapiens	Blood
E. xiangfangensis subsp. steigerwaltii	Enterobacter hormaechei subsp. steigerwaltii	GN04967	GCF_001631055.1	SAMN04572596	PRJNA259658	Contig	84	85094	4593961	98.6364	98.4091	0.227273	0.454545	0.909091	USA	Clinical	Homo sapiens	Blood
E. xiangfangensis subsp. steigerwaltii	Enterobacter hormaechei subsp. steigerwaltii	GN05035	GCF_001631145.1	SAMN04572597	PRJNA259658	Contig	192	49866	5135510	97.7273	97.5	0.227273	1.36364	0.909091	USA	Clinical	Homo sapiens	Blood
E. xiangfangensis subsp. steigerwaltii	Enterobacter hormaechei subsp. steigerwaltii	GN05911	GCF_001631235.1	SAMN04572696	PRJNA259658	Contig	57	175342	4623735	98.8636	98.6364	0.227273	0.227273	0.909091	USA	Clinical	Homo sapiens	Blood
E. xiangfangensis subsp. steigerwaltii	Enterobacter hormaechei subsp. steigerwaltii	GN05420	GCF_001631275.1	SAMN04572602	PRJNA259658	Contig	153	45279	4622264	97.5	97.2727	0.227273	1.59091	0.909091	USA	Clinical	Homo sapiens	Blood
E. xiangfangensis subsp. steigerwaltii	Enterobacter hormaechei subsp. steigerwaltii	GN05631	GCF_001631405.1	SAMN04572685	PRJNA259658	Contig	185	46847	4773841	97.2727	96.8182	0.454545	1.36364	1.36364	USA	Clinical	Homo sapiens	Blood
E. xiangfangensis subsp. steigerwaltii	Enterobacter hormaechei subsp. steigerwaltii	GN04697	GCF_001631425.1	SAMN04572592	PRJNA259658	Contig	79	124585	4853167	98.8636	98.6364	0.227273	0.227273	0.909091	USA	Clinical	Homo sapiens	Blood
E. xiangfangensis subsp. steigerwaltii	Enterobacter hormaechei subsp. steigerwaltii	GN06257	GCF_001631455.1	SAMN04572703	PRJNA259658	Contig	74	112032	4969767	98.8636	98.6364	0.227273	0.227273	0.909091	USA	Clinical	Homo sapiens	Blood
E. xiangfangensis subsp. steigerwaltii	Enterobacter hormaechei subsp. steigerwaltii	GN06223	GCF_001631485.1	SAMN04572701	PRJNA259658	Contig	65	190983	4873007	98.8636	98.6364	0.227273	0.227273	0.909091	USA	Clinical	Homo sapiens	Blood
E. xiangfangensis subsp. steigerwaltii	Enterobacter hormaechei subsp. steigerwaltii	GN05643	GCF_001631505.1	SAMN04572686	PRJNA259658	Contig	182	44354	4828977	97.2727	96.8182	0.454545	1.36364	1.36364	USA	Clinical	Homo sapiens	Blood
E. xiangfangensis subsp. steigerwaltii	Enterobacter hormaechei subsp. steigerwaltii	GN05811	GCF_001631615.1	SAMN04572692	PRJNA259658	Contig	52	151635	4705999	98.8636	98.6364	0.227273	0.227273	0.909091	USA	Clinical	Homo sapiens	Blood
E. xiangfangensis subsp. steigerwaltii	Enterobacter hormaechei subsp. steigerwaltii	GN04892	GCF_001631685.1	SAMN04572593	PRJNA259658	Contig	174	52414	4943733	98.1818	97.9545	0.227273	0.909091	0.909091	USA	Clinical	Homo sapiens	Blood
E. xiangfangensis subsp. steigerwaltii	Enterobacter hormaechei subsp. steigerwaltii	GN06275	GCF_001631925.1	SAMN04572704	PRJNA259658	Contig	102	207599	4895171	98.8636	98.6364	0.227273	0.227273	0.909091	USA	Clinical	Homo sapiens	Blood
E. xiangfangensis subsp. steigerwaltii	Enterobacter hormaechei	INSali2	GCF_001653545.1	SAMN04497989	PRJNA311932	Scaffold	45	344398	4792991	98.8636	98.6364	0.227273	0.227273	0.909091	Portugal	Plant	Lettuce (lactuca)	-
E. xiangfangensis subsp. steigerwaltii	Enterobacter hormaechei	INSali10	GCF_001653625.1	SAMN04497990	PRJNA311932	Scaffold	67	251933	4949459	98.6364	98.4091	0.227273	0.454545	0.909091	Portugal	Plant	Lettuce (lactuca)	-
E. xiangfangensis subsp. steigerwaltii	Enterobacter hormaechei subsp. steigerwaltii	DSM 16691	GCF_001729725.1	SAMN05581751	PRJNA259658	Complete Genome	1		4782480	98.8636	98.6364	0.227273	0.227273	0.909091	Belgium	Clinical	Homo sapiens	Skin ulcer
E. xiangfangensis subsp. steigerwaltii	Enterobacter hormaechei	CAV1176	GCF_001874505.1	SAMN03733727	PRJNA246471	Complete Genome	5		5043091	98.8636	98.6364	0.227273	0.227273	0.909091	USA	Clinical	Homo sapiens	Perirectal swab
E. xiangfangensis subsp. steigerwaltii	Enterobacter hormaechei	WCHEClY2402	GCF_001938425.1	SAMN06076153	PRJNA355403	Scaffold	151	321101	5330019	98.8636	98.4091	0.454545	0.227273	0.909091	China	Clinical	Homo sapiens	Clinical specimen
E. xiangfangensis subsp. steigerwaltii	Enterobacter hormaechei	WCHEClY2403	GCF_001938435.1	SAMN06076642	PRJNA355403	Scaffold	92	333034	5305080	98.8636	98.4091	0.454545	0.227273	0.909091	China	Clinical	Homo sapiens	Clinical specimen
E. xiangfangensis subsp. steigerwaltii	Enterobacter hormaechei	WCHECl-14653	GCF_001984805.1	SAMN06240355	PRJNA355403	Scaffold	99	243715	5299364	98.8636	98.4091	0.454545	0.227273	0.909091	China	Clinical	Homo sapiens	Blood
E. xiangfangensis subsp. steigerwaltii	Enterobacter cloacae complex sp.	AR_0065	GCF_002055735.1	SAMN04014906	PRJNA292904	Complete Genome	2		4894829	98.8636	98.6364	0.227273	0.227273	0.909091	-	Clinical	Homo sapiens	Clinical specimen
E. xiangfangensis subsp. steigerwaltii	Enterobacter hormaechei	OS_04_026_-1	GCF_002087625.1	SAMN04606413	PRJNA269984	Scaffold	14	589319	4800124	98.8636	98.6364	0.227273	0.227273	0.909091	USA	Clinical	Homo sapiens	Urine
E. xiangfangensis subsp. steigerwaltii	Enterobacter hormaechei	UCI101	GCF_002151935.1	SAMN04521851	PRJNA271899	Scaffold	49	196892	4683023	98.8636	98.6364	0.227273	0.227273	0.909091	USA	Clinical	Homo sapiens	Clinical specimen
E. xiangfangensis subsp. steigerwaltii	Enterobacter hormaechei	MGH184	GCF_002151965.1	SAMN04521933	PRJNA271899	Scaffold	40	290786	4825632	98.8636	98.6364	0.227273	0.227273	0.909091	USA	Clinical	Homo sapiens	Clinical specimen
E. xiangfangensis subsp. steigerwaltii	Enterobacter hormaechei	SJRP/Ec9	GCF_002154865.1	SAMN06279418	PRJNA369193	Contig	86	155140	5340288	98.8636	98.6364	0.227273	0.227273	0.909091	Brazil	Clinical	Homo sapiens	Urine
E. xiangfangensis subsp. steigerwaltii	Enterobacter hormaechei	BWH70	GCF_002174155.1	SAMN04521877	PRJNA271899	Scaffold	35	286638	5271205	98.8636	98.6364	0.227273	0.227273	0.909091	USA	Clinical	Homo sapiens	Bronchoalveolar lavage
E. xiangfangensis subsp. steigerwaltii	Enterobacter hormaechei subsp. steigerwaltii	CRK0006	GCF_002184445.2	SAMN06812668	PRJNA339843	Contig	76	183952	5085750	98.8636	98.6364	0.227273	0.227273	0.909091	USA	Clinical	Homo sapiens	Blood
E. xiangfangensis subsp. steigerwaltii	Enterobacter cloacae complex sp.	AR_0163	GCF_002192355.1	SAMN04015004	PRJNA292902	Complete Genome	2		5215817	98.8636	98.6364	0.227273	0.227273	0.909091	-	Clinical	Homo sapiens	Clinical specimen
E. xiangfangensis subsp. steigerwaltii	Enterobacter hormaechei	MS7884A	GCF_002237465.1	SAMN06765483	PRJNA383436	Complete Genome	3		5267121	98.8636	98.6364	0.227273	0.227273	0.909091	Australia	Clinical	Homo sapiens	Endotracheal aspirate
E. xiangfangensis subsp. steigerwaltii	Enterobacter hormaechei subsp. steigerwaltii	HB_Z_2180	GCF_002239945.1	SAMN05960959	PRJNA351846	Contig	78	240372	4821786	98.8636	98.6364	0.227273	0.227273	0.909091	Nigeria	Clinical	Homo sapiens	Blood
E. xiangfangensis subsp. steigerwaltii	Enterobacter hormaechei subsp. steigerwaltii	KPCRETH17	GCF_002246615.1	SAMN07450568	PRJNA389557	Contig	141	122852	5211549	98.8636	98.6364	0.227273	0.227273	0.909091	Thailand	Clinical	Homo sapiens	Rectal Swab
E. xiangfangensis subsp. steigerwaltii	Enterobacter hormaechei subsp. steigerwaltii	TUM10668	GCF_002333625.1	SAMD00089462	PRJDB6127	Scaffold	156	70921	4775118	98.8636	98.6364	0.227273	0.227273	0.909091	Japan	Clinical	Homo sapiens	Clinical specimen
E. xiangfangensis subsp. steigerwaltii	Enterobacter hormaechei subsp. steigerwaltii	TUM11055	GCF_002334485.1	SAMD00089507	PRJDB6127	Scaffold	231	56904	5261847	98.8636	98.6364	0.227273	0.227273	0.909091	Japan	Clinical	Homo sapiens	Clinical specimen
E. xiangfangensis subsp. steigerwaltii	Enterobacter hormaechei subsp. steigerwaltii	TUM11057	GCF_002334505.1	SAMD00089508	PRJDB6127	Scaffold	221	66545	5293564	98.8636	98.6364	0.227273	0.227273	0.909091	Japan	Clinical	Homo sapiens	Clinical specimen
E. xiangfangensis subsp. steigerwaltii	Enterobacter hormaechei subsp. steigerwaltii	TUM11058	GCF_002334525.1	SAMD00089509	PRJDB6127	Scaffold	186	72348	5262382	98.8636	98.6364	0.227273	0.227273	0.909091	Japan	Clinical	Homo sapiens	Clinical specimen
E. xiangfangensis subsp. steigerwaltii	Enterobacter hormaechei subsp. steigerwaltii	TUM11059	GCF_002334545.1	SAMD00089510	PRJDB6127	Scaffold	259	46434	5261484	98.8636	98.6364	0.227273	0.227273	0.909091	Japan	Clinical	Homo sapiens	Clinical specimen
E. xiangfangensis subsp. steigerwaltii	Enterobacter hormaechei subsp. steigerwaltii	TUM11060	GCF_002334565.1	SAMD00089511	PRJDB6127	Scaffold	201	62031	5259072	98.8636	98.6364	0.227273	0.227273	0.909091	Japan	Clinical	Homo sapiens	Clinical specimen
E. xiangfangensis subsp. steigerwaltii	Enterobacter hormaechei subsp. steigerwaltii	TUM11061	GCF_002334585.1	SAMD00089512	PRJDB6127	Scaffold	328	36351	5249677	98.4091	98.1818	0.227273	0.454545	1.13636	Japan	Clinical	Homo sapiens	Clinical specimen
E. xiangfangensis subsp. steigerwaltii	Enterobacter hormaechei subsp. steigerwaltii	TUM11063	GCF_002334605.1	SAMD00089513	PRJDB6127	Scaffold	316	38590	5297474	98.8636	98.6364	0.227273	0.227273	0.909091	Japan	Clinical	Homo sapiens	Clinical specimen
E. xiangfangensis subsp. steigerwaltii	Enterobacter hormaechei subsp. steigerwaltii	TUM11134	GCF_002334665.1	SAMD00089515	PRJDB6127	Contig	192	67850	5131701	98.8636	98.6364	0.227273	0.227273	0.909091	Japan	Clinical	Homo sapiens	Clinical specimen
E. xiangfangensis subsp. steigerwaltii	Enterobacter hormaechei subsp. steigerwaltii	TUM11135	GCF_002334705.1	SAMD00089516	PRJDB6127	Scaffold	116	112963	5023125	98.8636	98.6364	0.227273	0.227273	0.909091	Japan	Clinical	Homo sapiens	Clinical specimen
E. xiangfangensis subsp. steigerwaltii	Enterobacter hormaechei subsp. steigerwaltii	TUM11139	GCF_002334765.1	SAMD00089519	PRJDB6127	Scaffold	87	192322	5047659	98.8636	98.6364	0.227273	0.227273	0.909091	Japan	Clinical	Homo sapiens	Clinical specimen
E. xiangfangensis subsp. steigerwaltii	Enterobacter hormaechei subsp. steigerwaltii	TUM11140	GCF_002334785.1	SAMD00089520	PRJDB6127	Contig	104	155539	5072531	98.8636	98.6364	0.227273	0.227273	0.909091	Japan	Clinical	Homo sapiens	Clinical specimen
E. xiangfangensis subsp. steigerwaltii	Enterobacter hormaechei subsp. steigerwaltii	TUM11141	GCF_002334805.1	SAMD00089521	PRJDB6127	Contig	102	165030	5087643	98.8636	98.6364	0.227273	0.227273	0.909091	Japan	Clinical	Homo sapiens	Clinical specimen
E. xiangfangensis subsp. steigerwaltii	Enterobacter hormaechei subsp. steigerwaltii	TUM11142	GCF_002334825.1	SAMD00089522	PRJDB6127	Scaffold	117	141468	5136113	98.8636	98.6364	0.227273	0.227273	0.909091	Japan	Clinical	Homo sapiens	Clinical specimen
E. xiangfangensis subsp. steigerwaltii	Enterobacter hormaechei subsp. steigerwaltii	TUM11143	GCF_002334845.1	SAMD00089523	PRJDB6127	Scaffold	117	141468	5136113	98.8636	98.6364	0.227273	0.227273	0.909091	Japan	Clinical	Homo sapiens	Clinical specimen
E. xiangfangensis subsp. steigerwaltii	Enterobacter hormaechei subsp. steigerwaltii	TUM11144	GCF_002334865.1	SAMD00089524	PRJDB6127	Scaffold	151	98085	5298064	98.6364	98.4091	0.227273	0.227273	1.13636	Japan	Clinical	Homo sapiens	Clinical specimen
E. xiangfangensis subsp. steigerwaltii	Enterobacter hormaechei	KOO6	GCF_002416795.1	SAMN06106854	PRJNA355910	Scaffold	263	48719	5081531	98.8636	98.6364	0.227273	0.227273	0.909091	South Africa	Clinical	Homo sapiens	Clinical specimen
E. xiangfangensis subsp. steigerwaltii	Enterobacter hormaechei	ST-234:K063	GCF_002417315.1	SAMN06106860	PRJNA355910	Contig	223	242101	5233554	98.8636	98.6364	0.227273	0.227273	0.909091	South Africa	Clinical	Homo sapiens	Blood
E. xiangfangensis subsp. steigerwaltii	Enterobacter hormaechei	K130	GCF_002510085.1	SAMN06106888	PRJNA355910	Contig	109	190037	5152489	98.4091	98.1818	0.227273	0.454545	1.13636	South Africa	Clinical	Homo sapiens	Sputum
E. xiangfangensis subsp. steigerwaltii	Enterobacter hormaechei	22ES	GCF_002740875.1	SAMN07452566	PRJNA396838	Contig	13	1051776	5341539	97.2727	96.8182	0.454545	0.909091	1.81818	Romania	Clinical	Homo sapiens	wound pus
E. xiangfangensis subsp. steigerwaltii	Enterobacter hormaechei	EcHK001	GCF_002778385.1	SAMN07832852	PRJNA415715	Contig	52	275538	4756277	98.8636	98.4091	0.454545	0.227273	0.909091	China	Clinical	Homo sapiens	Sputum
E. xiangfangensis subsp. steigerwaltii	Enterobacter hormaechei	ECC1950	GCF_002785805.1	SAMN06767780	PRJNA383602	Scaffold	86	272336	5294496	98.8636	98.6364	0.227273	0.227273	0.909091	China	Clinical	Homo sapiens	Sputum
E. xiangfangensis subsp. steigerwaltii	Enterobacter hormaechei	ECC904	GCF_002785845.1	SAMN06767779	PRJNA383602	Scaffold	64	481449	5413733	98.8636	98.6364	0.227273	0.227273	0.909091	China	Clinical	Homo sapiens	Urine
E. xiangfangensis subsp. steigerwaltii	Enterobacter hormaechei subsp. steigerwaltii	WCHEH040006	GCF_002850625.1	SAMN07816158	PRJNA415108	Scaffold	152	176366	5363131	98.8636	98.6364	0.227273	0.227273	0.909091	China	Clinical	Homo sapiens	Clinical specimen
E. xiangfangensis subsp. steigerwaltii	Enterobacter cloacae complex sp.	TREC1	GCF_002858545.1	SAMN08156302	PRJNA421800	Scaffold	96	165643	5322835	98.8636	98.6364	0.227273	0.227273	0.909091	China	Clinical	Homo sapiens	Blood
E. xiangfangensis subsp. steigerwaltii	Enterobacter cloacae	ESP151	GCF_002901365.1	SAMN08380934	PRJNA430919	Contig	61	352372	4925587	98.8636	98.6364	0.227273	0.227273	0.909091	Brazil	Plant	Spinach (Spinacia oleracea)	-
E. xiangfangensis subsp. steigerwaltii	Enterobacter cloacae complex sp.	ECNIH8	GCF_002918735.1	SAMN04287063	PRJNA430813	Contig	71	383900	5107527	98.8636	98.6364	0.227273	0.227273	0.909091	USA	Environmental	Urban	Human-associated habitat
E. xiangfangensis subsp. steigerwaltii	Enterobacter cloacae complex sp.	ECNIH13	GCF_002919665.1	SAMN06040406	PRJNA430813	Contig	54	369350	4960005	98.8636	98.6364	0.227273	0.227273	0.909091	USA	Environmental	Water	Wastewater/sludge
E. xiangfangensis subsp. steigerwaltii	Enterobacter cloacae complex sp.	ECNIH15	GCF_002919765.1	SAMN06040416	PRJNA430813	Contig	52	330639	4944475	98.8636	98.6364	0.227273	0.227273	0.909091	USA	Environmental	Water	Wastewater/sludge
E. xiangfangensis subsp. steigerwaltii	Enterobacter hormaechei subsp. steigerwaltii	TUM11052	GCF_002923275.1	SAMD00089505	PRJDB6127	Scaffold	273	48286	5307263	98.8636	98.6364	0.227273	0.227273	0.909091	Japan	Clinical	Homo sapiens	Clinical specimen
E. xiangfangensis subsp. steigerwaltii	Enterobacter hormaechei subsp. steigerwaltii	CRK0315	GCF_002936045.2	SAMN08513492	PRJNA433394	Contig	93	137034	5166536	98.8636	98.6364	0.227273	0.227273	0.909091	USA	Clinical	Homo sapiens	Miscellaneous body fluid
E. xiangfangensis subsp. steigerwaltii	Enterobacter hormaechei subsp. steigerwaltii	CRK0323	GCF_002936105.2	SAMN08513484	PRJNA433394	Contig	87	175546	5105842	98.8636	98.6364	0.227273	0.227273	0.909091	USA	Clinical	Homo sapiens	Urine
E. xiangfangensis subsp. steigerwaltii	Enterobacter cloacae complex sp.	AR_0060	GCF_002947755.1	SAMN04014901	PRJNA292904	Complete Genome	2		5182558	98.8636	98.6364	0.227273	0.227273	0.909091	-	Clinical	Homo sapiens	Clinical specimen
E. xiangfangensis subsp. steigerwaltii	Enterobacter hormaechei	AR_0366	GCF_003000715.1	SAMN07291509	PRJNA316321	Contig	4	4793316	4996344	98.8636	98.1818	0.681818	0.227273	0.909091	-	Clinical	Homo sapiens	Clinical specimen
E. xiangfangensis subsp. steigerwaltii	Enterobacter hormaechei	AUH-ENM5	GCF_003056805.1	SAMN08737111	PRJNA551102	Contig	60	741160	4636311	98.8636	98.6364	0.227273	0.227273	0.909091	Lebanon	Clinical	Homo sapiens	Clinical specimen
E. xiangfangensis subsp. steigerwaltii	Enterobacter hormaechei	AUH-ENM6	GCF_003056835.1	SAMN08737212	PRJNA551102	Contig	102	782532	5019958	98.8636	98.6364	0.227273	0.227273	0.909091	Lebanon	Clinical	Homo sapiens	Clinical specimen
E. xiangfangensis subsp. steigerwaltii	Enterobacter hormaechei	AUH-ENM7	GCF_003056905.1	SAMN08737248	PRJNA551102	Contig	104	180638	4750050	98.8636	98.6364	0.227273	0.227273	0.909091	Lebanon	Clinical	Homo sapiens	Clinical specimen
E. xiangfangensis subsp. steigerwaltii	Enterobacter hormaechei	AR432	GCF_003073995.1	SAMN07291525	PRJNA316321	Complete Genome	3		4897845	98.8636	98.6364	0.227273	0.227273	0.909091	-	Clinical	Homo sapiens	Clinical specimen
E. xiangfangensis subsp. steigerwaltii	Enterobacter sp.	HPCN14	GCF_003173495.1	SAMN09229069	PRJNA472208	Contig	79	657154	4649130	98.8636	98.6364	0.227273	0.227273	0.909091	India	Environmental	Water	Wastewater
E. xiangfangensis subsp. steigerwaltii	Enterobacter cloacae	TUM10	GCF_003175235.1	SAMD00115663	PRJDB6851	Contig	79	256882	4720457	98.8636	98.6364	0.227273	0.227273	0.909091	Japan	Clinical	Homo sapiens	Clinical specimen
E. xiangfangensis subsp. steigerwaltii	Enterobacter cloacae	TUM1144	GCF_003175375.1	SAMD00115670	PRJDB6851	Contig	107	108810	5028739	98.8636	98.6364	0.227273	0.227273	0.909091	Japan	Clinical	Homo sapiens	Clinical specimen
E. xiangfangensis subsp. steigerwaltii	Enterobacter cloacae	TUM1506	GCF_003175745.1	SAMD00115686	PRJDB6851	Contig	73	306662	4908689	98.8636	98.6364	0.227273	0.227273	0.909091	Japan	Clinical	Homo sapiens	Clinical specimen
E. xiangfangensis subsp. steigerwaltii	Enterobacter cloacae	TUM15668	GCF_003176055.1	SAMD00115690	PRJDB6851	Contig	294	115596	5206967	98.8636	98.4091	0.454545	0.227273	0.909091	Japan	Clinical	Homo sapiens	Clinical specimen
E. xiangfangensis subsp. steigerwaltii	Enterobacter cloacae	TUM15679	GCF_003176125.1	SAMD00115691	PRJDB6851	Contig	168	136263	5241788	98.8636	98.6364	0.227273	0.227273	0.909091	Japan	Clinical	Homo sapiens	Clinical specimen
E. xiangfangensis subsp. steigerwaltii	Enterobacter cloacae	TUM5376	GCF_003176535.1	SAMD00115709	PRJDB6851	Contig	89	347662	4875023	98.8636	98.6364	0.227273	0.227273	0.909091	Japan	Clinical	Homo sapiens	Clinical specimen
E. xiangfangensis subsp. steigerwaltii	Enterobacter cloacae	TUM9991	GCF_003176615.1	SAMD00115713	PRJDB6851	Contig	121	245799	5065327	98.8636	98.6364	0.227273	0.227273	0.909091	Japan	Clinical	Homo sapiens	Clinical specimen
E. xiangfangensis subsp. steigerwaltii	Enterobacter hormaechei subsp. steigerwaltii	MED	GCF_003202395.1	SAMN09273427	PRJNA473928	Contig	384	44375	5033288	98.6364	98.4091	0.227273	0.227273	1.13636	France	Clinical	Homo sapiens	Bile
E. xiangfangensis subsp. steigerwaltii	Enterobacter cloacae complex sp.	AR_0154	GCF_003204095.1	SAMN04014995	PRJNA292902	Complete Genome	6		5420788	98.8636	98.6364	0.227273	0.227273	0.909091	-	Clinical	Homo sapiens	Clinical specimen
E. xiangfangensis subsp. steigerwaltii	Enterobacter hormaechei subsp. xiangfangensis	Pb204	GCF_003254805.1	SAMN09389154	PRJNA475446	Complete Genome	3		4963709	98.8636	98.6364	0.227273	0.227273	0.909091	South Africa	Environmental	Water	Acid mine decant and tailings from uranium mine
E. xiangfangensis subsp. steigerwaltii	Enterobacter hormaechei	AR_038	GCF_003288475.1	SAMN04014879	PRJNA316321	Complete Genome	6		5286422	98.8636	98.6364	0.227273	0.227273	0.909091	-	Clinical	Homo sapiens	Clinical specimen
E. xiangfangensis subsp. steigerwaltii	Enterobacter hormaechei subsp. steigerwaltii	105H6	GCF_003289345.1	SAMN09435818	PRJNA472443	Scaffold	121	176383	4828083	97.9545	97.7273	0.227273	0.681818	1.36364	France	Clinical	Homo sapiens	Clinical specimen
E. xiangfangensis subsp. steigerwaltii	Enterobacter hormaechei subsp. steigerwaltii	105H3	GCF_003289385.1	SAMN09435817	PRJNA472443	Scaffold	225	117953	5067277	98.4091	98.1818	0.227273	0.454545	1.13636	France	Clinical	Homo sapiens	Urine
E. xiangfangensis subsp. steigerwaltii	Enterobacter hormaechei	CRE74	GCF_003400585.1	SAMN08623828	PRJNA436373	Contig	197	181276	4999021	98.8636	97.7273	1.13636	0.227273	0.909091	USA	Clinical	Homo sapiens	Blood
E. xiangfangensis subsp. steigerwaltii	Enterobacter hormaechei	CRE33	GCF_003400765.1	SAMN08623807	PRJNA436373	Contig	217	227794	4903893	98.8636	98.6364	0.227273	0.227273	0.909091	USA	Clinical	Homo sapiens	Blood
E. xiangfangensis subsp. steigerwaltii	Enterobacter hormaechei	CRE11	GCF_003401035.1	SAMN08623787	PRJNA436373	Contig	340	175839	5171775	98.8636	98.6364	0.227273	0.227273	0.909091	USA	Clinical	Homo sapiens	Blood
E. xiangfangensis subsp. steigerwaltii	Enterobacter hormaechei	CRE73	GCF_003401165.1	SAMN08623827	PRJNA436373	Contig	318	222530	5065669	98.8636	98.6364	0.227273	0.227273	0.909091	USA	Clinical	Homo sapiens	Blood
E. xiangfangensis subsp. steigerwaltii	Enterobacter hormaechei	2013_1a	GCF_003408555.1	SAMN04448506	PRJNA302185	Complete Genome	6		5379077	98.4091	98.1818	0.227273	0.681818	0.909091	-	Clinical	Homo sapiens	Rectal Swab
E. xiangfangensis subsp. steigerwaltii	Enterobacter hormaechei	N1	GCF_003408575.1	SAMN04448498	PRJNA302185	Complete Genome	3		5114406	97.9545	97.7273	0.227273	0.909091	1.13636	-	Clinical	Homo sapiens	Rectal Swab
E. xiangfangensis subsp. steigerwaltii	Enterobacter hormaechei	A1	GCF_003408595.1	SAMN04448499	PRJNA302185	Complete Genome	3		5382553	97.7273	97.5	0.227273	0.909091	1.36364	-	Clinical	Homo sapiens	Rectal Swab
E. xiangfangensis subsp. steigerwaltii	Enterobacter hormaechei	FRM	GCF_003444755.1	SAMN06344228	PRJNA375719	Complete Genome	3		5136349	98.6364	98.4091	0.227273	0.454545	0.909091	China	Environmental	Water	High concentration of fluoride
E. xiangfangensis subsp. steigerwaltii	Enterobacter hormaechei	1022141	GCF_003693465.1	SAMN10252247	PRJNA497260	Contig	212	58231	5067015	98.8636	97.7273	1.13636	0.227273	0.909091	France	Clinical	-	Clinical specimen
E. xiangfangensis subsp. steigerwaltii	Enterobacter hormaechei	EH_360	GCF_003937925.1	SAMN10249118	PRJNA497126	Scaffold	88	219591	5189859	98.8636	98.6364	0.227273	0.227273	0.909091	Pakistan	Environmental	Urban	Nursing call button in hospital intensive care unit
E. xiangfangensis subsp. steigerwaltii	Enterobacter hormaechei subsp. xiangfangensis	WCHEX090073	GCF_003964245.1	SAMN10525012	PRJNA415108	Contig	38	410562	4706174	98.8636	98.6364	0.227273	0.227273	0.909091	China	Clinical	Homo sapiens	Secretion
E. xiangfangensis subsp. steigerwaltii	Enterobacter hormaechei subsp. xiangfangensis	WCHEX090066	GCF_003964335.1	SAMN10525007	PRJNA415108	Contig	38	402595	4706150	98.8636	98.6364	0.227273	0.227273	0.909091	China	Clinical	Homo sapiens	Bile
E. xiangfangensis subsp. steigerwaltii	Enterobacter hormaechei subsp. xiangfangensis	WCHEX090063	GCF_003964385.1	SAMN10525004	PRJNA415108	Contig	28	460213	4678060	98.8636	98.6364	0.227273	0.227273	0.909091	China	Clinical	Homo sapiens	Pus
E. xiangfangensis subsp. steigerwaltii	Enterobacter hormaechei	WCHEH090062	GCF_003964445.1	SAMN09845227	PRJNA415108	Contig	155	244576	5356561	98.8636	98.6364	0.227273	0.227273	0.909091	China	Clinical	Homo sapiens	Clinical specimen
E. xiangfangensis subsp. steigerwaltii	Enterobacter hormaechei	WCHEH090061	GCF_003964455.1	SAMN09845226	PRJNA415108	Contig	53	404561	4799633	98.8636	98.6364	0.227273	0.227273	0.909091	China	Clinical	Homo sapiens	Clinical specimen
E. xiangfangensis subsp. steigerwaltii	Enterobacter hormaechei	WCHEH090060	GCF_003964505.1	SAMN09845225	PRJNA415108	Contig	47	391887	4662988	98.8636	98.6364	0.227273	0.227273	0.909091	China	Clinical	Homo sapiens	Clinical specimen
E. xiangfangensis subsp. steigerwaltii	Enterobacter hormaechei	WCHEH090026	GCF_003964635.1	SAMN09845203	PRJNA415108	Contig	62	234487	4817900	98.8636	98.6364	0.227273	0.227273	0.909091	China	Clinical	Homo sapiens	Clinical specimen
E. xiangfangensis subsp. steigerwaltii	Enterobacter hormaechei subsp. xiangfangensis	WCHEX090064	GCF_003964735.1	SAMN10525005	PRJNA415108	Contig	136	201108	5283248	98.8636	98.6364	0.227273	0.227273	0.909091	China	Clinical	Homo sapiens	Sputum
E. xiangfangensis subsp. steigerwaltii	Enterobacter hormaechei subsp. xiangfangensis	WCHEX090070	GCF_003964755.1	SAMN10525010	PRJNA415108	Contig	141	257032	5132596	98.8636	98.4091	0.454545	0.227273	0.909091	China	Clinical	Homo sapiens	Urine
E. xiangfangensis subsp. steigerwaltii	Enterobacter hormaechei	WCHEH090042	GCF_003964925.1	SAMN09845217	PRJNA415108	Contig	48	271909	4593505	98.8636	98.6364	0.227273	0.227273	0.909091	China	Clinical	Homo sapiens	Clinical specimen
E. xiangfangensis subsp. steigerwaltii	Enterobacter hormaechei	WCHEH000595	GCF_003965075.1	SAMN08932719	PRJNA415108	Contig	116	157530	4913187	98.8636	98.4091	0.454545	0.227273	0.909091	China	Clinical	Homo sapiens	Clinical specimen
E. xiangfangensis subsp. steigerwaltii	Enterobacter hormaechei	WCHEH090020	GCF_003965295.1	SAMN09845198	PRJNA415108	Contig	63	202892	4770450	99.0909	98.8636	0.227273	0.227273	0.681818	China	Clinical	Homo sapiens	Clinical specimen
E. xiangfangensis subsp. steigerwaltii	Enterobacter hormaechei	WCHEH090015	GCF_003965335.1	SAMN09845193	PRJNA415108	Contig	82	169485	4777393	98.8636	98.6364	0.227273	0.227273	0.909091	China	Clinical	Homo sapiens	Clinical specimen
E. xiangfangensis subsp. steigerwaltii	Enterobacter hormaechei	SCEH020056	GCF_003965495.1	SAMN08932724	PRJNA415108	Contig	84	270908	5110981	98.8636	98.4091	0.454545	0.227273	0.909091	China	Clinical	Homo sapiens	Clinical specimen
E. xiangfangensis subsp. steigerwaltii	Enterobacter hormaechei	SCEH020043	GCF_003965535.1	SAMN08932722	PRJNA415108	Contig	177	155735	5128200	98.8636	98.4091	0.454545	0.227273	0.909091	China	Clinical	Homo sapiens	Clinical specimen
E. xiangfangensis subsp. steigerwaltii	Enterobacter hormaechei	WCHEH090012	GCF_003965685.1	SAMN09845190	PRJNA415108	Contig	41	467451	4604277	98.8636	98.6364	0.227273	0.227273	0.909091	China	Clinical	Homo sapiens	Clinical specimen
E. xiangfangensis subsp. steigerwaltii	Enterobacter hormaechei subsp. steigerwaltii	59	GCF_003970265.1	SAMN10523722	PRJNA508495	Contig	31	305295	4653422	98.8636	98.6364	0.227273	0.227273	0.909091	Uganda	Clinical	Homo sapiens	Clinical specimen
E. xiangfangensis subsp. steigerwaltii	Enterobacter hormaechei	WCHEH090006	GCF_003986805.1	SAMN09845184	PRJNA415108	Contig	72	263568	4670364	98.8636	98.6364	0.227273	0.227273	0.909091	China	Clinical	Homo sapiens	Clinical specimen
E. xiangfangensis subsp. steigerwaltii	Enterobacter hormaechei	WCHEH090007	GCF_003986815.1	SAMN09845185	PRJNA415108	Contig	44	372886	4661674	98.8636	98.6364	0.227273	0.227273	0.909091	China	Clinical	Homo sapiens	Clinical specimen
E. xiangfangensis subsp. steigerwaltii	Enterobacter hormaechei	WCHEH090018	GCF_003986855.1	SAMN09845196	PRJNA415108	Contig	28	504485	4599290	98.8636	98.6364	0.227273	0.227273	0.909091	China	Clinical	Homo sapiens	Clinical specimen
E. xiangfangensis subsp. steigerwaltii	Enterobacter cloacae	NUH15_ECL011	GCF_004011415.1	SAMD00143515	PRJDB7521	Contig	234	47485	5025168	98.8636	98.6364	0.227273	0.227273	0.909091	Japan	Clinical	Homo sapiens	Faeces
E. xiangfangensis subsp. steigerwaltii	Enterobacter cloacae	NUH15_ECL020	GCF_004011435.1	SAMD00143516	PRJDB7521	Contig	131	83696	5058537	98.6364	98.4091	0.227273	0.454545	0.909091	Japan	Clinical	Homo sapiens	Blood
E. xiangfangensis subsp. steigerwaltii	Enterobacter cloacae	HN77	GCF_004103945.1	SAMN08918384	PRJNA449816	Contig	37	2512134	4993863	98.8636	98.6364	0.227273	0.227273	0.909091	Bolivia	Environmental	Water	River water
E. xiangfangensis subsp. steigerwaltii	Enterobacter hormaechei	2011WA-NCV	GCF_004327755.2	SAMN10976869	PRJNA523376	Scaffold	60	300244	4884460	98.8636	98.6364	0.227273	0.227273	0.909091	USA	Clinical	Homo sapiens	Blood
E. xiangfangensis subsp. steigerwaltii	Enterobacter hormaechei	2011WA-SCV	GCF_004332215.1	SAMN10976868	PRJNA523376	Scaffold	52	300250	4873244	98.6364	98.4091	0.227273	0.227273	1.13636	USA	Clinical	Homo sapiens	Blood
E. xiangfangensis subsp. steigerwaltii	Enterobacter hormaechei	ABYVI	GCF_004343625.1	SAMN06921734	PRJNA386011	Contig	38	495902	4884241	98.8636	98.6364	0.227273	0.227273	0.909091	USA	Clinical	Homo sapiens	-
E. xiangfangensis subsp. steigerwaltii	Enterobacter hormaechei	AUH-ENM16	GCF_004523845.1	SAMN10835775	PRJNA551102	Contig	113	146197	4815217	98.8636	98.6364	0.227273	0.227273	0.909091	Lebanon	Clinical	Homo sapiens	Clinical specimen
E. xiangfangensis subsp. steigerwaltii	Enterobacter hormaechei	T38-C141-mcr1-mcr-3-tc	GCF_006546545.1	SAMN12107580	PRJNA550093	Contig	139	216604	5053932	98.8636	98.6364	0.227273	0.227273	0.909091	Thailand	Clinical	Homo sapiens	Faeces
E. xiangfangensis subsp. steigerwaltii	Enterobacter hormaechei	NSC2210	GCF_007421845.1	SAMN12274599	PRJNA554608	Scaffold	123	109760	5168958	98.8636	98.6364	0.227273	0.227273	0.909091	Peru	Clinical	Homo sapiens	Urine
E. xiangfangensis subsp. steigerwaltii	Enterobacter hormaechei	NSC2134	GCF_007421915.1	SAMN12274572	PRJNA554608	Scaffold	106	138187	5333228	98.8636	98.6364	0.227273	0.227273	0.909091	Peru	Clinical	Homo sapiens	Urine
E. xiangfangensis subsp. steigerwaltii	Enterobacter hormaechei subsp. steigerwaltii	ME-1	GCF_007556795.1	SAMN12306076	PRJNA549322	Complete Genome	5		5091865	98.8636	98.6364	0.227273	0.227273	0.909091	-	Clinical	Homo sapiens	Clinical specimen
E. xiangfangensis subsp. steigerwaltii	Enterobacter hormaechei	N018.G-23	GCF_008082735.1	SAMN09981255	PRJNA489090	Contig	88	175465	4984701	98.8636	98.6364	0.227273	0.227273	0.909091	USA	Clinical	Homo sapiens	Faeces
E. xiangfangensis subsp. steigerwaltii	Enterobacter hormaechei	P097I Y	GCF_008120945.1	SAMN09204101	PRJNA471164	Contig	151	230982	5201656	98.8636	98.6364	0.227273	0.227273	0.909091	United Kingdom	Clinical	Homo sapiens	Faeces
E. xiangfangensis subsp. steigerwaltii	Enterobacter hormaechei	P097I P	GCF_008120965.1	SAMN09204100	PRJNA471164	Scaffold	161	192789	5200448	98.8636	98.6364	0.227273	0.227273	0.909091	United Kingdom	Clinical	Homo sapiens	Faeces
E. xiangfangensis subsp. steigerwaltii	Enterobacter hormaechei	PG20180056	GCF_008123985.1	SAMN12603275	PRJNA560883	Complete Genome	1		4635242	98.8636	98.6364	0.227273	0.227273	0.909091	Canada	Animal	Mouse (mus musculus)	Mouse gut
E. xiangfangensis subsp. steigerwaltii	Enterobacter hormaechei	PG20180049	GCF_008124025.1	SAMN12603274	PRJNA560883	Complete Genome	1		4635256	98.8636	98.6364	0.227273	0.227273	0.909091	Canada	Animal	Mouse (mus musculus)	Mouse gut
E. xiangfangensis subsp. steigerwaltii	Enterobacter sp.	LU1	GCF_008271405.2	SAMN12646121	PRJNA562627	Complete Genome	1		4636526	98.8636	98.6364	0.227273	0.227273	0.909091	Poland	Animal	Goat (Capra hircus)	Rumen content
E. xiangfangensis subsp. steigerwaltii	Enterobacter hormaechei	s22596	GCF_008368605.1	SAMN10856231	PRJNA518726	Scaffold	106	253606	4954475	98.8636	98.6364	0.227273	0.227273	0.909091	China	Clinical	Homo sapiens	Pus
E. xiangfangensis subsp. steigerwaltii	Enterobacter hormaechei	s22586	GCF_008368665.1	SAMN10856230	PRJNA518726	Scaffold	114	253500	4957917	98.8636	98.6364	0.227273	0.227273	0.909091	China	Clinical	Homo sapiens	Blood
E. xiangfangensis subsp. steigerwaltii	Enterobacter hormaechei	s4470	GCF_008369005.1	SAMN10856227	PRJNA518726	Scaffold	112	220565	5276294	98.8636	98.6364	0.227273	0.227273	0.909091	China	Clinical	Homo sapiens	Urine
E. xiangfangensis subsp. steigerwaltii	Enterobacter hormaechei	s2908	GCF_008369025.1	SAMN10856226	PRJNA518726	Scaffold	120	234287	5388311	98.8636	98.6364	0.227273	0.227273	0.909091	China	Clinical	Homo sapiens	Urine
E. xiangfangensis subsp. steigerwaltii	Enterobacter hormaechei	E11	GCF_008370065.1	SAMN12560201	PRJNA559804	Contig	536	15692	4763201	97.2727	97.0455	0.227273	1.81818	0.909091	Germany	Plant	Cucumber (Cucumis sativus)	-
E. xiangfangensis subsp. steigerwaltii	Enterobacter hormaechei	EB_P6_L3_02.19	GCF_008505035.1	SAMN12725416	PRJNA562727	Complete Genome	4		5386437	97.0455	96.8182	0.227273	2.04545	0.909091	United Kingdom	Clinical	Homo sapiens	Rectal
E. xiangfangensis subsp. steigerwaltii	Enterobacter hormaechei	A14	GCF_008640465.1	SAMN12258134	PRJNA554224	Contig	206	515444	4947964	98.8636	98.6364	0.227273	0.227273	0.909091	Germany	Clinical	Homo sapiens	Clinical specimen
E. xiangfangensis subsp. steigerwaltii	Enterobacter hormaechei	229	GCF_008640825.1	SAMN12258114	PRJNA554224	Scaffold	46	434519	4882981	98.8636	98.6364	0.227273	0.227273	0.909091	Germany	Clinical	Homo sapiens	Clinical specimen
E. xiangfangensis subsp. steigerwaltii	Enterobacter hormaechei	220	GCF_008640865.1	SAMN12258113	PRJNA554224	Scaffold	101	505878	4898686	98.8636	98.6364	0.227273	0.227273	0.909091	Germany	Clinical	Homo sapiens	Clinical specimen
E. xiangfangensis subsp. steigerwaltii	Enterobacter hormaechei	205	GCF_008640935.1	SAMN12258110	PRJNA554224	Scaffold	37	433967	4881333	98.8636	98.6364	0.227273	0.227273	0.909091	Germany	Clinical	Homo sapiens	Clinical specimen
E. xiangfangensis subsp. steigerwaltii	Enterobacter hormaechei	166	GCF_008640965.1	SAMN12258106	PRJNA554224	Scaffold	156	434518	4913252	98.8636	98.6364	0.227273	0.227273	0.909091	Germany	Clinical	Homo sapiens	Clinical specimen
E. xiangfangensis subsp. steigerwaltii	Enterobacter hormaechei	183	GCF_008640975.1	SAMN12258108	PRJNA554224	Scaffold	195	725359	4805473	98.8636	98.6364	0.227273	0.227273	0.909091	Germany	Clinical	Homo sapiens	Clinical specimen
E. xiangfangensis subsp. steigerwaltii	Enterobacter hormaechei	239	GCF_008641355.1	SAMN12258120	PRJNA554224	Scaffold	1591	280832	5510068	98.8636	98.6364	0.227273	0.227273	0.909091	Germany	Clinical	Homo sapiens	Clinical specimen
E. xiangfangensis subsp. steigerwaltii	Enterobacter hormaechei	154	GCF_008641425.1	SAMN12258102	PRJNA554224	Scaffold	35	590276	4817762	98.8636	98.6364	0.227273	0.227273	0.909091	Germany	Clinical	Homo sapiens	Clinical specimen
E. xiangfangensis subsp. steigerwaltii	Enterobacter hormaechei	128	GCF_008641515.1	SAMN12258098	PRJNA554224	Scaffold	50	310003	4925163	98.6364	98.4091	0.227273	0.454545	0.909091	Germany	Clinical	Homo sapiens	Clinical specimen
E. xiangfangensis subsp. steigerwaltii	Enterobacter hormaechei	120	GCF_008641525.1	SAMN12258097	PRJNA554224	Scaffold	23	744114	4758499	98.8636	98.6364	0.227273	0.227273	0.909091	Germany	Clinical	Homo sapiens	Clinical specimen
E. xiangfangensis subsp. steigerwaltii	Enterobacter hormaechei	110	GCF_008641565.1	SAMN12258096	PRJNA554224	Scaffold	24	758810	4658041	98.8636	98.6364	0.227273	0.227273	0.909091	Germany	Clinical	Homo sapiens	Clinical specimen
E. xiangfangensis subsp. steigerwaltii	Enterobacter hormaechei	105	GCF_008641585.1	SAMN12258094	PRJNA554224	Scaffold	21	758810	4659059	98.8636	98.6364	0.227273	0.227273	0.909091	Germany	Clinical	Homo sapiens	Clinical specimen
E. xiangfangensis subsp. steigerwaltii	Enterobacter hormaechei	91	GCF_008641645.1	SAMN12258092	PRJNA554224	Contig	26	2570397	4794803	98.8636	98.6364	0.227273	0.227273	0.909091	Germany	Clinical	Homo sapiens	Clinical specimen
E. xiangfangensis subsp. steigerwaltii	Enterobacter hormaechei	81	GCF_008641665.1	SAMN12258091	PRJNA554224	Scaffold	21	744148	4757807	98.8636	98.6364	0.227273	0.227273	0.909091	Germany	Clinical	Homo sapiens	Clinical specimen
E. xiangfangensis subsp. steigerwaltii	Enterobacter hormaechei	69	GCF_008641685.1	SAMN12258090	PRJNA554224	Scaffold	59	289016	4928171	98.8636	98.6364	0.227273	0.227273	0.909091	Germany	Clinical	Homo sapiens	Clinical specimen
E. xiangfangensis subsp. steigerwaltii	Enterobacter hormaechei	57	GCF_008641715.1	SAMN12258087	PRJNA554224	Scaffold	24	743581	4757083	98.8636	98.6364	0.227273	0.227273	0.909091	Germany	Clinical	Homo sapiens	Clinical specimen
E. xiangfangensis subsp. steigerwaltii	Enterobacter hormaechei	64	GCF_008641725.1	SAMN12258089	PRJNA554224	Scaffold	22	758951	4658371	98.8636	98.6364	0.227273	0.227273	0.909091	Germany	Clinical	Homo sapiens	Clinical specimen
E. xiangfangensis subsp. steigerwaltii	Enterobacter hormaechei	59	GCF_008641735.1	SAMN12258088	PRJNA554224	Scaffold	31	921065	4760666	98.8636	98.6364	0.227273	0.227273	0.909091	Germany	Clinical	Homo sapiens	Clinical specimen
E. xiangfangensis subsp. steigerwaltii	Enterobacter hormaechei	51	GCF_008641745.1	SAMN12258086	PRJNA554224	Contig	53	2467655	4768638	98.8636	98.6364	0.227273	0.227273	0.909091	Germany	Clinical	Homo sapiens	Clinical specimen
E. xiangfangensis subsp. steigerwaltii	Enterobacter hormaechei	50	GCF_008641795.1	SAMN12258085	PRJNA554224	Scaffold	19	2465264	4758272	98.8636	98.6364	0.227273	0.227273	0.909091	Germany	Clinical	Homo sapiens	Clinical specimen
E. xiangfangensis subsp. steigerwaltii	Enterobacter hormaechei	41	GCF_008641895.1	SAMN12258080	PRJNA554224	Scaffold	71	921024	4770526	98.8636	98.6364	0.227273	0.227273	0.909091	Germany	Clinical	Homo sapiens	Clinical specimen
E. xiangfangensis subsp. steigerwaltii	Enterobacter hormaechei	33	GCF_008641935.1	SAMN12258078	PRJNA554224	Contig	198	260884	4982900	98.8636	98.6364	0.227273	0.227273	0.909091	Germany	Clinical	Homo sapiens	Clinical specimen
E. xiangfangensis subsp. steigerwaltii	Enterobacter hormaechei	25	GCF_008641945.1	SAMN12258077	PRJNA554224	Scaffold	26	759325	4660909	98.8636	98.6364	0.227273	0.227273	0.909091	Germany	Clinical	Homo sapiens	Clinical specimen
E. xiangfangensis subsp. steigerwaltii	Enterobacter hormaechei	21	GCF_008641965.1	SAMN12258076	PRJNA554224	Scaffold	36	759322	4663420	98.8636	98.6364	0.227273	0.227273	0.909091	Germany	Clinical	Homo sapiens	Clinical specimen
E. xiangfangensis subsp. steigerwaltii	Enterobacter hormaechei	18	GCF_008641995.1	SAMN12258075	PRJNA554224	Scaffold	23	758954	4657130	98.8636	98.6364	0.227273	0.227273	0.909091	Germany	Clinical	Homo sapiens	Clinical specimen
E. xiangfangensis subsp. steigerwaltii	Enterobacter hormaechei	15	GCF_008642015.1	SAMN12258073	PRJNA554224	Scaffold	19	758951	4658884	98.8636	98.6364	0.227273	0.227273	0.909091	Germany	Clinical	Homo sapiens	Clinical specimen
E. xiangfangensis subsp. steigerwaltii	Enterobacter hormaechei	8	GCF_008642055.1	SAMN12258071	PRJNA554224	Contig	213	259597	4985508	98.8636	98.6364	0.227273	0.227273	0.909091	Germany	Clinical	Homo sapiens	Clinical specimen
E. xiangfangensis subsp. steigerwaltii	Enterobacter hormaechei	4	GCF_008642105.1	SAMN12258069	PRJNA554224	Scaffold	19	2465175	4757733	98.8636	98.6364	0.227273	0.227273	0.909091	Germany	Clinical	Homo sapiens	Clinical specimen
E. xiangfangensis subsp. steigerwaltii	Enterobacter hormaechei	2	GCF_008642115.1	SAMN12258068	PRJNA554224	Scaffold	22	743720	4757597	98.8636	98.6364	0.227273	0.227273	0.909091	Germany	Clinical	Homo sapiens	Clinical specimen
E. xiangfangensis subsp. steigerwaltii	Enterobacter hormaechei	ENT5	GCF_008692585.1	SAMN12646888	PRJNA562639	Contig	446	201158	4774740	98.8636	98.6364	0.227273	0.227273	0.909091	Mauritius	Animal	Melon fly (Zeugodacus cucurbitae)	-
E. xiangfangensis subsp. steigerwaltii	Enterobacter hormaechei	FDAARGOS_642	GCF_008693905.1	SAMN11056357	PRJNA231221	Complete Genome	1		4698106	98.8636	98.6364	0.227273	0.227273	0.909091	USA	Clinical	Homo sapiens	Clinical specimen
E. xiangfangensis subsp. steigerwaltii	Enterobacter hormaechei	C44	GCF_008931325.1	SAMN12289368	PRJNA550014	Complete Genome	5		4962392	98.8636	98.6364	0.227273	0.227273	0.909091	Australia	Clinical	Homo sapiens	Clinical specimen
E. xiangfangensis subsp. steigerwaltii	Enterobacter hormaechei	C4	GCF_008931585.1	SAMN12289289	PRJNA550014	Complete Genome	5		4972056	98.8636	98.6364	0.227273	0.227273	0.909091	Australia	Clinical	Homo sapiens	Clinical specimen
E. xiangfangensis subsp. steigerwaltii	Enterobacter hormaechei	C45	GCF_008931645.1	SAMN12289303	PRJNA550014	Complete Genome	5		5538473	98.8636	98.6364	0.227273	0.227273	0.909091	Australia	Clinical	Homo sapiens	Clinical specimen
E. xiangfangensis subsp. steigerwaltii	Enterobacter hormaechei	EB_P9_L5_03.19	GCF_008931785.1	SAMN12713636	PRJNA562727	Complete Genome	4		5399449	97.2727	96.8182	0.454545	1.81818	0.909091	United Kingdom	Clinical	Homo sapiens	Rectal Swab
E. xiangfangensis subsp. steigerwaltii	Enterobacter hormaechei	AUH-ENM28	GCF_009177025.1	SAMN13022682	PRJNA551102	Contig	144	153141	5267984	98.8636	98.6364	0.227273	0.227273	0.909091	Lebanon	Clinical	Homo sapiens	Clinical specimen
E. xiangfangensis subsp. steigerwaltii	Enterobacter hormaechei	ENT634	GCF_009362375.1	SAMN13042298	PRJNA577956	Contig	101	131800	4962950	98.8636	98.6364	0.227273	0.227273	0.909091	USA	Clinical	Homo sapiens	Intra-abdominal
E. xiangfangensis subsp. steigerwaltii	Enterobacter hormaechei	ENT630	GCF_009362395.1	SAMN13042297	PRJNA577956	Contig	128	75276	4964699	98.6364	98.4091	0.227273	0.454545	0.909091	USA	Clinical	Homo sapiens	Bronchoalveolar lavage
E. xiangfangensis subsp. steigerwaltii	Enterobacter hormaechei	Surv196	GCF_009665085.1	SAMN13245837	PRJNA577956	Contig	22	520906	4619962	98.8636	98.6364	0.227273	0.227273	0.909091	USA	Clinical	Homo sapiens	Perirectal swab
E. xiangfangensis subsp. steigerwaltii	Enterobacter hormaechei	L3654	GCF_009832355.1	SAMN11417971	PRJNA524703	Scaffold	70	305259	4783202	98.8636	98.6364	0.227273	0.227273	0.909091	USA	Clinical	Homo sapiens	Faeces
E. xiangfangensis subsp. steigerwaltii	Enterobacter hormaechei	L4014	GCF_009832555.1	SAMN11417978	PRJNA524703	Scaffold	66	522725	4795139	98.8636	98.6364	0.227273	0.227273	0.909091	USA	Clinical	Homo sapiens	Faeces
E. xiangfangensis subsp. steigerwaltii	Enterobacter hormaechei	B29	GCF_009846775.1	SAMN07139314	PRJNA160243	Scaffold	55	285606	4770039	98.6364	98.4091	0.227273	0.454545	0.909091	China	Clinical	Homo sapiens	Faeces
E. xiangfangensis subsp. steigerwaltii	Enterobacter hormaechei	VNMU137	GCF_009887805.1	SAMN13701840	PRJNA598234	Contig	116	234137	5196216	98.8636	98.6364	0.227273	0.227273	0.909091	Ukraine	Clinical	Homo sapiens	Wound
E. xiangfangensis subsp. steigerwaltii	Enterobacter hormaechei	VNMU138	GCF_009887815.1	SAMN13701841	PRJNA598234	Contig	122	234140	5196273	98.8636	98.6364	0.227273	0.227273	0.909091	Ukraine	Clinical	Homo sapiens	Wound
E. xiangfangensis subsp. steigerwaltii	Enterobacter hormaechei	VNMU052	GCF_009888045.1	SAMN13701839	PRJNA598234	Contig	117	172672	4946198	98.8636	98.6364	0.227273	0.227273	0.909091	Ukraine	Clinical	Homo sapiens	Wound
E. xiangfangensis subsp. steigerwaltii	Enterobacter hormaechei	VNMU043	GCF_009888085.1	SAMN13701838	PRJNA598234	Contig	150	188713	5248177	98.8636	98.6364	0.227273	0.227273	0.909091	Ukraine	Clinical	Homo sapiens	Wound
E. xiangfangensis subsp. steigerwaltii	Enterobacter hormaechei	F2	GCF_009905155.1	SAMN13757525	PRJNA599539	Complete Genome	1		4619717	98.8636	98.6364	0.227273	0.227273	0.909091	China	Environmental	Water	River water
E. xiangfangensis subsp. steigerwaltii	Enterobacter hormaechei	BW-24	GCF_009930835.1	SAMN07692716	PRJNA411992	Complete Genome	4		5248533	98.8636	98.4091	0.454545	0.227273	0.909091	USA	Clinical	Homo sapiens	Bood and wound
E. xiangfangensis subsp. steigerwaltii	Enterobacter hormaechei	BW-56	GCF_009930935.1	SAMN08554725	PRJNA434358	Complete Genome	3		5255981	98.6364	98.1818	0.454545	0.454545	0.909091	USA	Clinical	Homo sapiens	Blood
E. xiangfangensis subsp. steigerwaltii	Enterobacter hormaechei	UIC 1	GCF_010426545.1	SAMN12611846	PRJNA561214	Contig	64	226494	4812165	98.8636	98.6364	0.227273	0.227273	0.909091	USA	Clinical	Homo sapiens	Blood
E. xiangfangensis subsp. steigerwaltii	Enterobacter hormaechei	AS012496	GCF_010588135.1	SAMN12250815	PRJNA553678	Scaffold	931	139535	5205772	98.8636	98.6364	0.227273	0.227273	0.909091	USA	Clinical	Homo sapiens	Lung
E. xiangfangensis subsp. steigerwaltii	Enterobacter hormaechei	AS012487	GCF_010588385.1	SAMN12250806	PRJNA553678	Scaffold	854	165127	5323691	98.8636	98.6364	0.227273	0.227273	0.909091	USA	Clinical	Homo sapiens	Lung
E. xiangfangensis subsp. steigerwaltii	Enterobacter hormaechei	AS012472	GCF_010590155.1	SAMN12250791	PRJNA553678	Scaffold	529	195428	4742595	98.8636	98.6364	0.227273	0.227273	0.909091	USA	Clinical	Homo sapiens	Lung
E. xiangfangensis subsp. steigerwaltii	Enterobacter hormaechei	AS012449	GCF_010590565.1	SAMN12250768	PRJNA553678	Scaffold	324	284296	4652289	98.8636	98.6364	0.227273	0.227273	0.909091	USA	Clinical	Homo sapiens	Lung
E. xiangfangensis subsp. steigerwaltii	Enterobacter hormaechei	AS012434	GCF_010590855.1	SAMN12250753	PRJNA553678	Scaffold	346	207714	4878439	98.8636	98.6364	0.227273	0.227273	0.909091	USA	Clinical	Homo sapiens	Lung
E. xiangfangensis subsp. steigerwaltii	Enterobacter hormaechei	AS012397	GCF_010592565.1	SAMN12250716	PRJNA553678	Scaffold	1942	256662	5361573	98.8636	98.6364	0.227273	0.227273	0.909091	USA	Clinical	Homo sapiens	Lung
E. xiangfangensis subsp. steigerwaltii	Enterobacter hormaechei	AS012391	GCF_010592695.1	SAMN12250710	PRJNA553678	Scaffold	1605	196121	5158659	98.8636	98.6364	0.227273	0.227273	0.909091	USA	Clinical	Homo sapiens	Lung
E. xiangfangensis subsp. steigerwaltii	Enterobacter hormaechei	AS012379	GCF_010594365.1	SAMN12250698	PRJNA553678	Scaffold	1363	155735	5025499	98.8636	98.6364	0.227273	0.227273	0.909091	USA	Clinical	Homo sapiens	Lung
E. xiangfangensis subsp. steigerwaltii	Enterobacter hormaechei	AS012338	GCF_010597645.1	SAMN12250657	PRJNA553678	Scaffold	1431	256712	5028047	98.8636	98.6364	0.227273	0.227273	0.909091	USA	Clinical	Homo sapiens	Lung
E. xiangfangensis subsp. steigerwaltii	Enterobacter hormaechei	AS012267	GCF_010598595.1	SAMN12250586	PRJNA553678	Scaffold	928	93970	4894095	98.8636	98.6364	0.227273	0.227273	0.909091	USA	Clinical	Homo sapiens	Lung
E. xiangfangensis subsp. steigerwaltii	Enterobacter hormaechei	AS012289	GCF_010602505.1	SAMN12250608	PRJNA553678	Scaffold	485	89491	4921475	98.8636	98.6364	0.227273	0.227273	0.909091	USA	Clinical	Homo sapiens	Lung
E. xiangfangensis subsp. steigerwaltii	Enterobacter hormaechei	AS012272	GCF_010602625.1	SAMN12250591	PRJNA553678	Scaffold	466	154961	4756632	98.8636	98.6364	0.227273	0.227273	0.909091	USA	Clinical	Homo sapiens	Lung
E. xiangfangensis subsp. steigerwaltii	Enterobacter hormaechei	AUH-ENM15	GCF_011006835.1	SAMN12881034	PRJNA551102	Contig	237	70107	5000414	98.8636	98.6364	0.227273	0.227273	0.909091	Lebanon	Clinical	Homo sapiens	Skin
E. xiangfangensis subsp. steigerwaltii	Enterobacter hormaechei	AUH-ENM17	GCF_011006865.1	SAMN12881128	PRJNA551102	Contig	249	70611	5003823	98.8636	98.6364	0.227273	0.227273	0.909091	Lebanon	Clinical	Homo sapiens	Wound
E. xiangfangensis subsp. steigerwaltii	Enterobacter hormaechei	AUH-ENM23	GCF_011006945.1	SAMN12881490	PRJNA551102	Contig	221	72615	5112650	98.8636	98.6364	0.227273	0.227273	0.909091	Lebanon	Clinical	Homo sapiens	Urine
E. xiangfangensis subsp. steigerwaltii	Enterobacter hormaechei	AUH-ENM21	GCF_011006975.1	SAMN12881441	PRJNA551102	Contig	230	63708	4966405	98.8636	98.6364	0.227273	0.227273	0.909091	Lebanon	Clinical	Homo sapiens	Blood
E. xiangfangensis subsp. steigerwaltii	Enterobacter hormaechei	EHM_71	GCF_011030275.1	SAMN14120189	PRJNA607022	Contig	126	632175	4713720	98.8636	98.6364	0.227273	0.227273	0.909091	Lebanon	Clinical	Homo sapiens	-
E. xiangfangensis subsp. steigerwaltii	Enterobacter hormaechei	EHM_66	GCF_011030345.1	SAMN14120185	PRJNA607022	Contig	102	168341	4896006	98.8636	98.6364	0.227273	0.227273	0.909091	Lebanon	Clinical	Homo sapiens	-
E. xiangfangensis subsp. steigerwaltii	Enterobacter hormaechei	Y233	GCF_011044215.1	SAMN14132375	PRJNA607390	Complete Genome	4		5187144	98.6364	98.4091	0.227273	0.227273	1.13636	China	Clinical	Homo sapiens	Clinical specimen
E. xiangfangensis subsp. steigerwaltii	Enterobacter hormaechei	EKM10E	GCF_011075205.1	SAMN13915997	PRJNA603005	Scaffold	55	476664	4758480	98.8636	98.6364	0.227273	0.227273	0.909091	Canada	Plant	Cucumber (Cucumis sativa)	Seed mucilage
E. xiangfangensis subsp. steigerwaltii	Enterobacter hormaechei	EKM11E	GCF_011075245.1	SAMN14052750	PRJNA603005	Scaffold	45	374244	4756423	98.8636	98.6364	0.227273	0.227273	0.909091	Canada	Plant	Cucumber (Cucumis sativa)	Seed mucilage
E. xiangfangensis subsp. steigerwaltii	Enterobacter hormaechei	AUH-ENM46	GCF_011392825.1	SAMN13490054	PRJNA551102	Contig	83	518949	4912315	98.8636	98.6364	0.227273	0.227273	0.909091	Lebanon	Clinical	Homo sapiens	Clinical specimen
E. xiangfangensis subsp. steigerwaltii	Enterobacter hormaechei	AUH-ENM44	GCF_011392835.1	SAMN13489944	PRJNA551102	Contig	67	197947	4659024	98.8636	98.6364	0.227273	0.227273	0.909091	Lebanon	Clinical	Homo sapiens	Clinical specimen
E. xiangfangensis subsp. steigerwaltii	Enterobacter hormaechei	AUH-ENM47	GCF_011392885.1	SAMN13490748	PRJNA551102	Contig	109	214532	4935679	98.8636	98.6364	0.227273	0.227273	0.909091	Lebanon	Clinical	Homo sapiens	Clinical specimen
E. xiangfangensis subsp. steigerwaltii	Enterobacter hormaechei	AMS-38	GCF_012562255.1	SAMN14492121	PRJNA616711	Complete Genome	5		5316620	98.6364	98.4091	0.227273	0.454545	0.909091	Egypt	Clinical	Homo sapiens	Clinical specimen
E. xiangfangensis subsp. steigerwaltii	Enterobacter hormaechei	AKB48	GCF_012975085.1	SAMN10107915	PRJNA492847	Complete Genome	3		4876334	98.4091	98.1818	0.227273	0.454545	1.13636	Taiwan	Clinical	Homo sapiens	Tissue
E. xiangfangensis subsp. steigerwaltii	Enterobacter hormaechei	C1-102-2	GCF_013169585.1	SAMN07291419	PRJNA391501	Contig	274	51274	5314426	98.8636	98.6364	0.227273	0.227273	0.909091	Colombia	Clinical	Homo sapiens	Rectal swab
E. xiangfangensis subsp. steigerwaltii	Enterobacter hormaechei	C1-85	GCF_013170245.1	SAMN07291381	PRJNA391501	Contig	85	200209	4860746	98.8636	98.6364	0.227273	0.227273	0.909091	Colombia	Clinical	Homo sapiens	Rectal Swab
E. xiangfangensis subsp. steigerwaltii	Enterobacter hormaechei	C1-102-1	GCF_013170255.1	SAMN07291382	PRJNA391501	Contig	211	107739	5267050	97.2727	97.0455	0.227273	0.909091	1.81818	Colombia	Clinical	Homo sapiens	Urine
E. xiangfangensis subsp. steigerwaltii	Enterobacter hormaechei	C1-122	GCF_013170265.1	SAMN07291380	PRJNA391501	Contig	72	336002	4860356	98.4091	98.1818	0.227273	0.454545	1.13636	Colombia	Clinical	Homo sapiens	Rectal Swab
E. xiangfangensis subsp. steigerwaltii	Enterobacter hormaechei	C1-104	GCF_013170305.1	SAMN07291379	PRJNA391501	Contig	55	347717	4859375	98.8636	98.6364	0.227273	0.227273	0.909091	Colombia	Clinical	Homo sapiens	Rectal Swab
E. xiangfangensis subsp. steigerwaltii	Enterobacter hormaechei	C1-116	GCF_013170335.1	SAMN07291378	PRJNA391501	Contig	98	269197	4859417	98.1818	97.9545	0.227273	0.681818	1.13636	Colombia	Clinical	Homo sapiens	Rectal Swab
E. xiangfangensis subsp. steigerwaltii	Enterobacter hormaechei	C1-173	GCF_013170345.1	SAMN07291377	PRJNA391501	Contig	37	304924	4794675	98.8636	98.6364	0.227273	0.227273	0.909091	Colombia	Clinical	Homo sapiens	Rectal Swab
E. xiangfangensis subsp. steigerwaltii	Enterobacter hormaechei	CMD2	GCF_013185095.1	SAMN14542661	PRJNA623242	Contig	85	216244	5142933	98.8636	98.4091	0.454545	0.227273	0.909091	China	Clinical	Homo sapiens	Sputum
E. xiangfangensis subsp. steigerwaltii	Enterobacter hormaechei subsp. steigerwaltii	TUM17948	GCF_013340665.1	SAMD00229149	PRJDB9939	Contig	193	63879	5113998	98.8636	98.6364	0.227273	0.227273	0.909091	Japan	Clinical	Homo sapiens	Clinical specimen
E. xiangfangensis subsp. steigerwaltii	Enterobacter hormaechei subsp. steigerwaltii	TUM17949	GCF_013340685.1	SAMD00229150	PRJDB9939	Contig	234	59642	5210146	98.8636	98.6364	0.227273	0.227273	0.909091	Japan	Clinical	Homo sapiens	Clinical specimen
E. xiangfangensis subsp. steigerwaltii	Enterobacter hormaechei	90H3	GCF_013403065.1	SAMN15456017	PRJNA644279	Scaffold	220	62828	5289770	98.8636	98.6364	0.227273	0.227273	0.909091	France	Clinical	Homo sapiens	Clinical specimen
E. xiangfangensis subsp. steigerwaltii	Enterobacter hormaechei	90H2	GCF_013403095.1	SAMN15456018	PRJNA644279	Scaffold	194	117697	5164176	98.6364	98.4091	0.227273	0.454545	0.909091	France	Clinical	Homo sapiens	Clinical specimen
E. xiangfangensis subsp. steigerwaltii	Enterobacter hormaechei	ENCL48946	GCF_013697185.1	SAMN15589927	PRJNA647548	Contig	6	3124971	5348198	98.1818	97.9545	0.227273	0.227273	1.59091	Czech Republic	Clinical	Homo sapiens	Urine
E. xiangfangensis subsp. steigerwaltii	Enterobacter hormaechei	ENCL48212	GCF_013873655.1	SAMN15589925	PRJNA647546	Complete Genome	5		5347829	98.6364	98.4091	0.227273	0.454545	0.909091	Czech Republic	Clinical	Homo sapiens	Urine
E. xiangfangensis subsp. steigerwaltii	Enterobacter hormaechei	ENCL49790	GCF_013873945.1	SAMN15589938	PRJNA647548	Complete Genome	5		5348124	98.8636	98.6364	0.227273	0.227273	0.909091	Czech Republic	Clinical	Homo sapiens	Decubitus swab
E. xiangfangensis subsp. steigerwaltii	Enterobacter hormaechei	RHBSTW-00763	GCF_014103335.1	SAMN15148692	PRJNA605147	Contig	102	369685	5096972	98.8636	98.6364	0.227273	0.227273	0.909091	United Kingdom	Environmental	Water	Wastewater effluent sample
E. xiangfangensis subsp. steigerwaltii	Enterobacter hormaechei	RHBSTW-00735	GCF_014103355.1	SAMN15148690	PRJNA605147	Contig	58	389567	4900891	98.8636	98.6364	0.227273	0.227273	0.909091	United Kingdom	Environmental	Water	Freshwater sample from downstream of wastewater treatment plant
E. xiangfangensis subsp. steigerwaltii	Enterobacter hormaechei	UCI173	GCF_014333255.1	SAMN08148220	PRJNA271899	Complete Genome	11	950760	4712096	98.6364	98.4091	0.227273	0.454545	0.909091	USA	Clinical	Homo sapiens	Clinical specimen
E. xiangfangensis subsp. steigerwaltii	Enterobacter hormaechei	UCI161	GCF_014333275.1	SAMN08148208	PRJNA271899	Complete Genome	15	751375	4802325	98.8636	98.6364	0.227273	0.227273	0.909091	USA	Clinical	Homo sapiens	Clinical specimen
E. xiangfangensis subsp. steigerwaltii	Enterobacter hormaechei	CFSAN059615	GCF_014842795.1	SAMN10086820	PRJNA342326	Contig	74	307315	5145128	98.8636	98.6364	0.227273	0.227273	0.909091	Pakistan	Clinical	Homo sapiens	Tracheal aspirate
E. xiangfangensis subsp. steigerwaltii	Enterobacter hormaechei	KCJ3K551	GCF_014892505.1	SAMN16100036	PRJNA662906	Contig	316	73452	5365005	98.4091	98.1818	0.227273	0.681818	0.909091	USA	Clinical	Homo sapiens	Clinical specimen
E. xiangfangensis subsp. steigerwaltii	Enterobacter cloacae complex sp.	P34C	GCF_014895615.1	SAMN16339955	PRJNA666996	Contig	78	115878	4586184	98.8636	98.6364	0.227273	0.227273	0.909091	France	Clinical	Homo sapiens	Clinical specimen
E. xiangfangensis subsp. steigerwaltii	Enterobacter cloacae complex sp.	P8BA	GCF_014896025.1	SAMN16339925	PRJNA666996	Scaffold	146	94995	4537659	98.6364	98.4091	0.227273	0.227273	1.13636	France	Clinical	Homo sapiens	Clinical specimen
E. xiangfangensis subsp. steigerwaltii	Enterobacter hormaechei	UCI169	GCF_014901575.1	SAMN08148216	PRJNA271899	Scaffold	33	310335	4767568	98.8636	98.6364	0.227273	0.227273	0.909091	USA	Clinical	Homo sapiens	Clinical specimen
E. xiangfangensis subsp. steigerwaltii	Enterobacter hormaechei	MGH238	GCF_014902655.1	SAMN08148301	PRJNA271899	Scaffold	26	338174	4691861	98.8636	98.6364	0.227273	0.227273	0.909091	USA	Clinical	Homo sapiens	Clinical specimen
E. xiangfangensis subsp. steigerwaltii	Enterobacter hormaechei	MGH231	GCF_014902745.1	SAMN08148262	PRJNA271899	Scaffold	16	714967	4658806	98.6364	98.4091	0.227273	0.454545	0.909091	USA	Clinical	Homo sapiens	Clinical specimen
E. xiangfangensis subsp. steigerwaltii	Enterobacter hormaechei	MGH220	GCF_014903015.1	SAMN08148257	PRJNA271899	Scaffold	22	307571	4627664	98.8636	98.6364	0.227273	0.227273	0.909091	USA	Clinical	Homo sapiens	Clinical specimen
E. xiangfangensis subsp. steigerwaltii	Enterobacter hormaechei	BWH 76	GCF_014903845.1	SAMN08148228	PRJNA271899	Scaffold	24	421230	5020669	98.8636	98.4091	0.454545	0.227273	0.909091	USA	Clinical	Homo sapiens	-
E. xiangfangensis subsp. steigerwaltii	Enterobacter cloacae complex sp.	S1	GCF_014930525.1	SAMN16341364	PRJNA666997	Scaffold	114	95502	4536929	98.8636	98.6364	0.227273	0.227273	0.909091	France	Clinical	Homo sapiens	Clinical specimen
E. xiangfangensis subsp. steigerwaltii	Enterobacter cloacae complex sp.	P45RS	GCF_014930635.1	SAMN16341361	PRJNA666997	Contig	41	220483	4605868	98.8636	98.6364	0.227273	0.227273	0.909091	France	Clinical	Homo sapiens	Clinical specimen
E. xiangfangensis subsp. steigerwaltii	Enterobacter cloacae complex sp.	P41C	GCF_014930675.1	SAMN16341355	PRJNA666997	Contig	24	466017	4702564	98.8636	98.6364	0.227273	0.227273	0.909091	France	Clinical	Homo sapiens	Clinical specimen
E. xiangfangensis subsp. steigerwaltii	Enterobacter cloacae complex sp.	P41RS	GCF_014930715.1	SAMN16341356	PRJNA666997	Contig	39	295755	4683916	98.8636	98.6364	0.227273	0.227273	0.909091	France	Clinical	Homo sapiens	Clinical specimen
E. xiangfangensis subsp. steigerwaltii	Enterobacter cloacae complex sp.	P39RS	GCF_014930795.1	SAMN16341351	PRJNA666997	Contig	28	339748	4562851	98.8636	98.6364	0.227273	0.227273	0.909091	France	Clinical	Homo sapiens	Clinical specimen
E. xiangfangensis subsp. steigerwaltii	Enterobacter cloacae complex sp.	P18RS	GCF_014982105.1	SAMN16339937	PRJNA666996	Scaffold	102	150016	4770549	98.8636	98.6364	0.227273	0.227273	0.909091	France	Clinical	Homo sapiens	Clinical specimen
E. xiangfangensis subsp. steigerwaltii	Enterobacter hormaechei	STN0717-64	GCF_015137995.1	SAMD00195982	PRJDB9036	Complete Genome	3		5274269	98.8636	98.6364	0.227273	0.227273	0.909091	Japan	Environmental	Urban	Hospital sewage tank
E. xiangfangensis subsp. steigerwaltii	Enterobacter hormaechei	H2741	GCF_015208805.1	SAMN12706438	PRJNA564235	Contig	124	101015	5127214	98.8636	98.6364	0.227273	0.227273	0.909091	South Africa	Clinical	Homo sapiens	Rectal Swab
E. xiangfangensis subsp. steigerwaltii	Enterobacter hormaechei	H8767R	GCF_015208945.1	SAMN12706434	PRJNA564235	Contig	90	116725	4838400	98.8636	98.6364	0.227273	0.227273	0.909091	South Africa	Clinical	Homo sapiens	Rectal Swab
E. xiangfangensis subsp. steigerwaltii	Enterobacter hormaechei	H8825R	GCF_015209005.1	SAMN12706431	PRJNA564235	Contig	71	260202	5106338	98.8636	98.6364	0.227273	0.227273	0.909091	South Africa	Clinical	Homo sapiens	Rectal Swab
E. xiangfangensis subsp. steigerwaltii	Enterobacter hormaechei	INF3-a	GCF_015209115.1	SAMN12706425	PRJNA564235	Contig	184	66382	5191761	98.4091	98.1818	0.227273	0.681818	0.909091	South Africa	Environmental	Water	Wastewater
E. xiangfangensis subsp. steigerwaltii	Enterobacter hormaechei	C152	GCF_015221055.1	SAMN16376652	PRJNA667485	Contig	166	173653	4931075	99.0909	95.6818	3.40909	0.454545	0.454545	South Africa	Clinical	Homo sapiens	Blood
E. xiangfangensis subsp. steigerwaltii	Enterobacter hormaechei	189	GCF_015238615.1	SAMN13832016	PRJNA600798	Complete Genome	5		5417742	98.8636	98.6364	0.227273	0.227273	0.909091	China	Clinical	-	-
E. xiangfangensis subsp. steigerwaltii	Enterobacter hormaechei	E5	GCF_015266185.1	SAMN16513524	PRJNA669537	Contig	70	221536	4896199	98.8636	98.6364	0.227273	0.227273	0.909091	South Africa	Clinical	Homo sapiens	Blood
E. xiangfangensis subsp. steigerwaltii	Enterobacter hormaechei	EC6	GCF_015266255.1	SAMN16513522	PRJNA669537	Contig	47	338946	4767397	98.8636	98.6364	0.227273	0.227273	0.909091	South Africa	Clinical	Homo sapiens	Blood
E. xiangfangensis subsp. steigerwaltii	Enterobacter hormaechei	Ent7	GCF_015319215.1	SAMN16581309	PRJNA577956	Contig	64	254414	5025587	98.8636	98.6364	0.227273	0.227273	0.909091	USA	Clinical	Homo sapiens	Blood
E. xiangfangensis subsp. steigerwaltii	Enterobacter hormaechei subsp. steigerwaltii	BD-50-Eh	GCF_015535675.1	SAMN16233514	PRJNA664791	Complete Genome	5		5312895	98.8636	98.6364	0.227273	0.227273	0.909091	Switzerland	Clinical	Homo sapiens	Rectal Swab
E. xiangfangensis subsp. steigerwaltii	Enterobacter sp.	Res13-Sevr-PEC09-47	GCF_015672595.1	SAMN16304263	PRJNA662792	Contig	36	412582	4685453	98.8636	98.6364	0.227273	0.227273	0.909091	Canada	Animal	Pig (Sus scrofa domesticus)	Faeces
E. xiangfangensis subsp. steigerwaltii	Enterobacter hormaechei	Res13-Lact-PEC05-10	GCF_015673375.1	SAMN16304218	PRJNA662792	Contig	18	3383545	4729127	99.0909	98.8636	0.227273	0.227273	0.681818	Canada	Animal	Pig (Sus scrofa domesticus)	Faeces
E. xiangfangensis subsp. steigerwaltii	Enterobacter hormaechei subsp. steigerwaltii	Res13-Lact-PEC05-18	GCF_015673405.1	SAMN16304216	PRJNA662792	Contig	31	505748	4691717	99.0909	98.8636	0.227273	0.227273	0.681818	Canada	Animal	Pig (Sus scrofa domesticus)	Faeces
E. xiangfangensis subsp. steigerwaltii	Enterobacter hormaechei	Res13-Lact-PEC05-16	GCF_015673435.1	SAMN16304217	PRJNA662792	Contig	32	498945	4691505	99.0909	98.8636	0.227273	0.227273	0.681818	Canada	Animal	Pig (Sus scrofa domesticus)	Faeces
E. xiangfangensis subsp. steigerwaltii	Enterobacter hormaechei	Res13-Lact-PEC05-17	GCF_015673495.1	SAMN16304214	PRJNA662792	Contig	14	4417204	4736449	99.0909	98.8636	0.227273	0.227273	0.681818	Canada	Animal	Pig (Sus scrofa domesticus)	Faeces
E. xiangfangensis subsp. steigerwaltii	Enterobacter hormaechei	S26	GCF_015694205.1	SAMN16879950	PRJNA669537	Contig	270	35733	4646900	97.7273	97.5	0.227273	0.681818	1.59091	South Africa	Clinical	Homo sapiens	Blood
E. xiangfangensis subsp. steigerwaltii	Enterobacter hormaechei	EB00034	GCF_015701035.1	SAMN16340119	PRJNA475751	Contig	27	520906	4619436	98.8636	98.6364	0.227273	0.227273	0.909091	USA	Clinical	Homo sapiens	Wound
E. xiangfangensis subsp. steigerwaltii	Enterobacter hormaechei	EB00032	GCF_015701055.1	SAMN16340117	PRJNA475751	Contig	24	520906	4557999	98.1818	97.9545	0.227273	0.227273	1.59091	USA	Clinical	Homo sapiens	Rectal Swab
E. xiangfangensis subsp. steigerwaltii	Enterobacter hormaechei	EB00030	GCF_015701115.1	SAMN16340115	PRJNA475751	Contig	43	418774	4710482	98.8636	98.6364	0.227273	0.227273	0.909091	USA	Clinical	Homo sapiens	Rectal Swab
E. xiangfangensis subsp. steigerwaltii	Enterobacter hormaechei	EB00015	GCF_015701305.1	SAMN16340108	PRJNA475751	Contig	24	354599	4629216	98.8636	98.6364	0.227273	0.227273	0.909091	USA	Clinical	Homo sapiens	Sputum
E. xiangfangensis subsp. steigerwaltii	Enterobacter hormaechei	EB00012	GCF_015701345.1	SAMN16340106	PRJNA475751	Contig	23	504770	4581542	98.8636	98.6364	0.227273	0.227273	0.909091	USA	Clinical	Homo sapiens	Wound
E. xiangfangensis subsp. steigerwaltii	Enterobacter hormaechei	EC61	GCF_015704035.1	SAMN16911612	PRJNA680681	Contig	29	506789	4696017	98.8636	98.6364	0.227273	0.227273	0.909091	Japan	Clinical	Homo sapiens	Blood
E. xiangfangensis subsp. steigerwaltii	Enterobacter hormaechei	EC97	GCF_015704055.1	SAMN16911594	PRJNA680681	Contig	22	634929	4781641	98.8636	98.6364	0.227273	0.227273	0.909091	Japan	Clinical	Homo sapiens	Blood
E. xiangfangensis subsp. steigerwaltii	Enterobacter hormaechei	EC43	GCF_015704065.1	SAMN16911608	PRJNA680681	Contig	35	243804	4697818	98.8636	98.6364	0.227273	0.227273	0.909091	Japan	Clinical	Homo sapiens	Blood
E. xiangfangensis subsp. steigerwaltii	Enterobacter hormaechei	MML42	GCF_015704145.1	SAMN16911625	PRJNA680681	Contig	23	559262	4686515	98.8636	98.6364	0.227273	0.227273	0.909091	Japan	Clinical	Homo sapiens	Blood
E. xiangfangensis subsp. steigerwaltii	Enterobacter hormaechei	EC7	GCF_015704165.1	SAMN16911585	PRJNA680681	Contig	31	561671	5069804	98.8636	98.6364	0.227273	0.227273	0.909091	Japan	Clinical	Homo sapiens	Blood
E. xiangfangensis subsp. steigerwaltii	Enterobacter hormaechei	EC6	GCF_015704335.1	SAMN16911605	PRJNA680681	Contig	54	216567	4910676	98.8636	98.6364	0.227273	0.227273	0.909091	Japan	Clinical	Homo sapiens	Blood
E. xiangfangensis subsp. steigerwaltii	Enterobacter hormaechei	EC101	GCF_015704375.1	SAMN16911620	PRJNA680681	Contig	38	286925	4622495	98.8636	98.6364	0.227273	0.227273	0.909091	Japan	Clinical	Homo sapiens	Blood
E. xiangfangensis subsp. steigerwaltii	Enterobacter hormaechei	EC131	GCF_015704415.1	SAMN16911623	PRJNA680681	Contig	30	358562	4742231	98.8636	98.6364	0.227273	0.227273	0.909091	Japan	Clinical	Homo sapiens	Blood
E. xiangfangensis subsp. steigerwaltii	Enterobacter hormaechei	EC121	GCF_015704475.1	SAMN16911597	PRJNA680681	Contig	27	514741	4641822	98.8636	98.6364	0.227273	0.227273	0.909091	Japan	Clinical	Homo sapiens	Blood
E. xiangfangensis subsp. steigerwaltii	Enterobacter hormaechei	EC63	GCF_015704485.1	SAMN16911591	PRJNA680681	Contig	23	511823	4672942	98.8636	98.6364	0.227273	0.227273	0.909091	Japan	Clinical	Homo sapiens	Blood
E. xiangfangensis subsp. steigerwaltii	Enterobacter hormaechei	EC34	GCF_015704495.1	SAMN16911607	PRJNA680681	Contig	28	590400	4586887	98.8636	98.6364	0.227273	0.227273	0.909091	Japan	Clinical	Homo sapiens	Blood
E. xiangfangensis subsp. steigerwaltii	Enterobacter hormaechei	EC108	GCF_015704555.1	SAMN16911621	PRJNA680681	Contig	82	194371	4918563	98.8636	98.6364	0.227273	0.227273	0.909091	Japan	Clinical	Homo sapiens	Blood
E. xiangfangensis subsp. steigerwaltii	Enterobacter hormaechei	EC60	GCF_015704585.1	SAMN16911611	PRJNA680681	Contig	37	274841	4775602	98.8636	98.6364	0.227273	0.227273	0.909091	Japan	Clinical	Homo sapiens	Blood
E. xiangfangensis subsp. steigerwaltii	Enterobacter hormaechei	EC22	GCF_015704605.1	SAMN16911606	PRJNA680681	Contig	85	158331	4927705	98.8636	98.6364	0.227273	0.227273	0.909091	Japan	Clinical	Homo sapiens	Blood
E. xiangfangensis subsp. steigerwaltii	Enterobacter hormaechei	EC53	GCF_015704675.1	SAMN16911590	PRJNA680681	Contig	31	891760	4738196	98.8636	98.6364	0.227273	0.227273	0.909091	Japan	Clinical	Homo sapiens	Blood
E. xiangfangensis subsp. steigerwaltii	Enterobacter hormaechei	EC79	GCF_015704685.1	SAMN16911617	PRJNA680681	Contig	35	296598	4659730	98.8636	98.6364	0.227273	0.227273	0.909091	Japan	Clinical	Homo sapiens	Blood
E. xiangfangensis subsp. steigerwaltii	Enterobacter hormaechei	MML33	GCF_015704705.1	SAMN16911601	PRJNA680681	Contig	17	809648	4610679	98.8636	98.6364	0.227273	0.227273	0.909091	Japan	Clinical	Homo sapiens	Blood
E. xiangfangensis subsp. steigerwaltii	Enterobacter hormaechei	EC46	GCF_015704755.1	SAMN16911610	PRJNA680681	Contig	49	181607	4751540	98.8636	98.6364	0.227273	0.227273	0.909091	Japan	Clinical	Homo sapiens	Blood
E. xiangfangensis subsp. steigerwaltii	Enterobacter hormaechei	EC110	GCF_015704855.1	SAMN16911622	PRJNA680681	Contig	22	664902	4675695	98.8636	98.6364	0.227273	0.227273	0.909091	Japan	Clinical	Homo sapiens	Blood
[truncated: 1,520 more rows]

## Sheet: Supplementary_Table_S2
Table S2: Genome and isolation metadata of the 250 representative strains of the species/subspecies in the E. hormaechei complex
[truncated: 253 more rows]

[truncated: 11 more sheets: Supplementary_Table_S3, Supplementary_Table_S4, Supplementary_Table_S5, Supplementary_Table_S6, Supplementary_Table_S7, Supplementary_Table_S8, Supplementary_Table_S9, Supplementary Table S10, Supplementary Table S11, Supplementary Table S12, Supplementary Table S13]
